# Supplementary material for: Genetic rearrangements, hotspot mutations, and microRNA expression in the progression of metastatic adenoid cystic carcinoma of the salivary gland
Source: Oncotarget. 2018 Apr 13;9(28):19675–87. doi: 10.18632/oncotarget.24800 (PMC5929417; doi:10.18632/oncotarget.24800)
Supplement: Supplementary file 2 [file oncotarget-09-19675-s002.xlsx]

## Sheet: Sheet1
Case ID	Tissue type	# mapped reads	Mean allele coverage	On target
1	Normal salivary gland tissue	1595283	6833	97.37%
1	Primary adenoid cystic carcinoma	326616	1288	91.15%
1	Metastasis	648084	2941	98.37%
2	Normal salivary gland tissue	311021	1341	96.54%
2	Primary adenoid cystic carcinoma	342921	624	98.50%
2	Metastasis	492544	2214	97.65%
3	Normal salivary gland tissue	271559	1179	97.15%
3	Primary adenoid cystic carcinoma	56906	255	97.63%
3	Metastasis	468226	2097	97.11%
4	Primary adenoid cystic carcinoma	808246	3619	97.35%
4	Metastasis	491080	2213	98.37%
5	Primary adenoid cystic carcinoma	91045	445	97.13%
5	Metastasis	473396	2111	97.89%
6	Primary adenoid cystic carcinoma	68985	306	96.89%
6	Metastasis Lung	236131	1070	99.01%
6	Metastasis Liver	287843	1280	97.93%
7	Primary adenoid cystic carcinoma	287654	9615	95.41%
7	Metastasis	316473	1460	98.70%
8	Normal salivary gland tissue	161505	717	96.46%
8	Primary adenoid cystic carcinoma	87967	376	97.36%
8	Metastasis	288762	1311	98.46%
9	Normal salivary gland tissue	296709	1286	96.20%
9	Primary adenoid cystic carcinoma	175619	778	97.60%
9	Metastasis R	517310	2376	99.03%
9	Metastasis L	602862	2642	97.93%
10	Normal salivary gland tissue	294612	1279	96.63%
10	Primary adenoid cystic carcinoma	215455	735	98.41%
10	Metastasis	190633	851	98.50%
11	Normal salivary gland tissue	381772	1625	96.50%
11	Primary adenoid cystic carcinoma	363942	1654	98.23%
11	Metastasis	197928	851	97.76%
