# Supplementary material for: Genetic rearrangements, hotspot mutations, and microRNA expression in the progression of metastatic adenoid cystic carcinoma of the salivary gland
Source: Oncotarget. 2018 Apr 13;9(28):19675–87. doi: 10.18632/oncotarget.24800 (PMC5929417; doi:10.18632/oncotarget.24800)
Supplement: Supplementary file 3 [file oncotarget-09-19675-s003.xlsx]

## Sheet: Ark1
Transcript ID(Array Design)	N1	P1	M1			N2	P2	M2			N3	P3	M3			P4	M4			P5	M5			P6	M6LIV	M6LUN			P7	M7			N8	P8	M8			N9	P9	M9			N10	P10	M10			N11	P11
	A3204_009.rma-dabg-Signal	A3204_043.rma-dabg-Signal	A3204_073.rma-dabg-Signal			A3204_019.rma-dabg-Signal	A3204_069.rma-dabg-Signal	A3204_074.rma-dabg-Signal			A3204_034.rma-dabg-Signal	A3204_067.rma-dabg-Signal	A3204_075.rma-dabg-Signal			A3204_070.rma-dabg-Signal	A3204_076.rma-dabg-Signal			A3204_071.rma-dabg-Signal	A3204_077.rma-dabg-Signal			A3204_072.rma-dabg-Signal	A3204_080.rma-dabg-Signal	A3204_081.rma-dabg-Signal			A3204_068.rma-dabg-Signal	A3204_079.rma-dabg-Signal			A3204_065.rma-dabg-Signal	A3204_083.rma-dabg-Signal	A3204_087.rma-dabg-Signal			A3204_053.rma-dabg-Signal	A3204_054.rma-dabg-Signal	A3204_078.rma-dabg-Signal			A3204_061.rma-dabg-Signal	A3204_014.rma-dabg-Signal	A3204_082.rma-dabg-Signal			A3204_086.rma-dabg-Signal	A3204_084.rma-dabg-Signal
hsa-miR-99b-5p	7.57242	6.32998	7.35836			5.6432	8.38294	9.18262			7.42297	8.10906	8.04791			8.54736	8.39316			7.55938	8.01281			5.80843	6.23554	7.8136			7.86523	7.3657			7.21855	2.29158	2.2802			7.11461	6.55891	8.74618			6.12834	8.13874	8.09251			7.4931	6.95987
hsa-miR-99b-3p	1.02198	2.59295	4.59728			1.24552	5.78121	6.52775			3.48043	5.37903	5.0764			5.61891	5.04737			4.11482	4.60282			2.27969	0.916395	4.38803			5.54701	5.10251			2.88391	1.38073	0.571153			2.35032	5.56267	5.85019			3.57034	5.43768	4.92384			1.45016	2.70398
hsa-mir-99b	0.895455	0.738	0.784421			0.416476	2.95415	2.80984			0.913066	1.01084	1.03096			2.51867	2.49961			0.747441	0.968096			0.703369	0.527304	1.1081			1.31979	1.16397			0.958746	0.72818	0.456257			0.878593	0.876697	2.91925			0.774975	1.02999	0.951863			1.68718	0.583938
hsa-miR-99a-5p	8.81672	5.82049	7.17431			8.27012	8.01406	8.23226			9.89247	6.94187	6.52653			8.44581	8.38007			8.51337	8.20239			7.33878	6.12926	8.07854			8.37723	7.20533			9.80566	3.77366	1.29358			9.38317	7.10545	8.38962			7.19034	8.43595	8.22958			9.93384	7.89871
hsa-miR-99a-3p	0.875447	0.579284	0.559807			0.611404	0.612969	0.539617			0.651376	0.905052	0.585381			0.783783	0.59488			1.22379	1.00144			0.877797	0.678238	1.10282			0.786411	0.631889			0.942912	0.454126	0.660749			1.12056	0.506297	0.691717			0.476509	0.653443	0.459593			0.641783	0.670746
hsa-mir-99a	0.771858	0.433469	0.358414			0.445275	0.422662	0.446005			0.536527	0.542879	0.632587			0.684945	0.565692			0.525669	0.477959			0.605799	0.48736	0.403014			0.657147	0.561883			0.431907	0.805153	0.449088			0.549285	0.518672	0.545966			0.51145	0.46411	0.489972			0.553424	0.491128
hsa-miR-98-5p	0.838789	1.08653	1.33083			0.888801	2.1875	0.912242			0.816118	1.1317	2.60617			3.32596	1.07577			1.99579	1.92241			0.793133	0.933225	1.86104			1.05885	0.800295			0.831895	0.792368	0.854501			1.13514	0.855239	3.26983			0.896555	0.897518	0.795988			0.918215	2.14188
hsa-miR-98-3p	1.08096	0.718665	0.665204			0.823711	0.649679	0.572103			0.544194	0.542501	0.660491			0.640347	0.801152			0.56364	0.67525			0.550562	0.575424	0.726554			0.678945	1.03274			0.591226	0.853372	0.942235			1.01242	0.655814	0.918152			0.725985	0.750485	1.55003			0.519495	1.51273
hsa-mir-98	0.898905	1.47159	0.840085			1.44087	1.35192	0.989082			0.870637	0.971468	1.45785			1.04873	0.952596			1.89491	1.32136			0.951996	1.24994	1.29709			1.44515	1.29512			1.36408	1.0147	1.18823			1.60824	0.940396	0.979552			2.0981	1.00871	1.86291			1.0367	1.24379
hsa-miR-96-5p	0.362448	0.220333	1.02351			0.390292	0.897012	0.41235			0.340799	0.285137	0.286382			1.17733	0.599427			0.3214	0.417298			0.231853	0.485287	0.957968			0.362611	0.387117			0.263683	0.551138	0.263497			0.484565	0.577581	0.320317			0.307002	0.335614	0.355397			0.501954	0.379026
hsa-miR-96-3p	0.449436	0.382045	0.409401			0.677098	0.448175	0.824474			0.75984	0.619179	0.529779			0.559945	0.40161			0.601834	0.541255			0.33939	0.473938	0.640989			0.508869	0.404574			0.609592	0.3656	0.759565			0.482813	0.530859	0.62313			0.720464	0.478371	0.649841			0.442255	0.595937
hsa-mir-96	0.724438	0.548427	0.537337			0.506631	0.791041	0.431491			0.567235	0.60143	0.500556			0.665793	0.52567			0.745812	0.666977			0.42331	0.471169	0.551087			0.511535	0.596049			0.43845	0.460343	0.712557			0.455945	0.54847	0.731837			0.528882	0.487229	0.481645			0.568	0.626645
hsa-miR-95-5p	0.451045	0.460712	0.456968			0.543139	0.521425	0.503737			0.347717	0.459108	0.379501			0.409096	0.443493			0.3059	0.448552			0.496607	0.421396	0.437742			0.466854	0.466122			0.445156	0.408983	0.465672			0.405208	0.547045	0.468282			0.488904	0.385591	0.64535			0.301361	0.398427
hsa-miR-95-3p	0.142761	0.182193	0.152435			0.277712	0.08588	0.475121			0.107982	0.207806	0.169026			0.130577	0.201248			0.170105	0.400416			0.453523	0.322554	0.610194			0.160598	0.182114			0.0634469	0.269687	0.356591			0.201635	0.249136	0.319579			0.154613	0.177355	0.252825			0.0500889	0.232073
hsa-mir-95	0.386433	0.487961	0.453562			0.364705	0.448356	0.388917			0.501954	0.418443	0.39312			0.347898	0.374383			0.514661	0.355677			0.392704	0.34174	0.509415			0.399804	0.32499			0.377804	0.322978	0.376474			0.360212	0.349316	0.370535			0.286885	0.497089	0.457875			0.279829	0.250364
hsa-miR-944	0.46402	0.469712	0.437318			0.547811	0.535756	0.849904			0.422348	0.542705	0.491486			0.489225	0.657271			0.467752	0.590196			0.401844	0.546499	0.485435			0.477255	0.729301			0.345685	0.532607	0.769647			0.465818	0.50458	0.431165			0.494235	0.419433	0.516764			0.4907	0.58506
hsa-mir-944	0.569643	0.493276	0.524496			0.596249	0.671902	0.556098			0.486699	0.525973	0.537564			0.654659	0.568791			0.590379	0.619822			0.569025	0.813618	0.469716			0.514809	0.732521			0.488339	0.576164	0.656686			0.470386	0.55757	0.614905			0.6206	0.671296	0.558211			0.57399	0.514421
hsa-miR-943	1.23642	0.5966	0.848197			0.690581	0.559975	0.51722			0.536527	1.0407	0.837561			0.797269	0.592214			0.52553	0.666314			0.762886	0.608555	0.508909			0.537008	1.1655			0.743556	0.559178	0.900046			0.652022	1.3609	0.636179			1.16309	0.657022	0.590327			0.736086	2.56673
hsa-mir-943	0.550992	0.672703	0.628628			0.535209	0.7511	0.555767			0.508533	0.639965	0.588296			0.685323	0.465146			0.687023	0.49643			0.526039	0.496482	0.523625			0.611523	0.471315			0.59681	0.738592	0.459056			0.818198	0.659239	0.591822			0.604526	0.615264	0.587256			0.586071	0.547091
hsa-miR-942-5p	0.373136	0.703833	0.51254			0.613631	0.542412	0.479234			0.417949	0.460525	0.527193			0.451902	0.623415			0.573771	0.529779			0.452013	0.694654	0.513213			0.621714	0.553382			0.407796	0.524946	0.50023			0.450176	0.553222	0.937171			0.77135	0.59306	0.45712			0.469095	0.600831
hsa-miR-942-3p	0.68342	0.607475	0.870212			0.983826	0.772904	0.733364			2.3233	0.613407	0.887455			0.892644	0.858369			0.758304	0.801218			0.751094	1.21377	0.823396			0.849829	1.04043			2.00908	0.872563	2.02658			0.638019	1.09511	0.819491			0.832411	0.887114	0.849942			1.84231	0.613407
hsa-mir-942	0.525407	0.891298	0.561044			0.867475	0.689802	0.81182			0.867133	0.608288	0.713734			0.643271	0.701678			0.593994	0.595283			0.689755	0.832842	0.613437			0.661948	0.739821			0.746528	0.657056	0.662457			0.655776	0.650364	0.963779			0.516564	0.660458	0.733368			0.548699	0.463634
hsa-mir-941-4	1.16487	0.504475	0.72489			0.476962	1.60084	0.705936			1.16191	0.724422	0.73706			0.708903	0.728639			1.62126	0.701382			0.682377	0.60549	0.188111			0.720802	0.64496			0.694384	0.807407	0.461427			1.41111	0.697523	1.3645			1.00616	0.539693	0.497735			0.995534	0.957788
hsa-mir-941-3	1.16487	0.504475	0.72489			0.476962	1.60084	0.705936			1.16191	0.724422	0.73706			0.708903	0.728639			1.62126	0.701382			0.682377	0.60549	0.188111			0.720802	0.64496			0.694384	0.807407	0.461427			1.41111	0.697523	1.3645			1.00616	0.539693	0.497735			0.995534	0.957788
hsa-mir-941-2	1.16487	0.504475	0.72489			0.476962	1.60084	0.705936			1.16191	0.724422	0.73706			0.708903	0.728639			1.62126	0.701382			0.682377	0.60549	0.188111			0.720802	0.64496			0.694384	0.807407	0.461427			1.41111	0.697523	1.3645			1.00616	0.539693	0.497735			0.995534	0.957788
hsa-mir-941-1	1.16487	0.504475	0.72489			0.476962	1.60084	0.705936			1.16191	0.724422	0.73706			0.708903	0.728639			1.62126	0.701382			0.682377	0.60549	0.188111			0.720802	0.64496			0.694384	0.807407	0.461427			1.41111	0.697523	1.3645			1.00616	0.539693	0.497735			0.995534	0.957788
hsa-miR-941	0.517157	0.710962	1.45768			0.994812	1.0484	0.707061			0.573677	0.934568	0.98256			0.894755	1.04187			0.624337	0.862859			0.561319	0.81604	0.64667			0.841572	0.584238			0.59477	0.635647	0.584489			0.649598	0.701918	1.10523			0.727819	0.744811	0.671864			0.545714	1.06609
hsa-miR-940	2.87932	2.74462	4.02783			2.36908	2.37078	1.87862			1.40281	3.29619	1.50361			3.06779	4.02592			2.73773	2.8491			1.76804	1.83074	2.99946			2.13167	5.09351			1.97302	4.59404	4.92323			3.23808	3.46325	3.22043			4.69288	3.94404	3.64773			1.3032	2.5006
hsa-mir-940	3.38678	3.34195	3.44801			3.27678	4.04673	2.0066			3.04575	3.37727	3.72652			3.12268	3.11639			3.51873	3.49459			3.63895	3.30457	3.32297			3.40556	3.56482			3.5752	4.18851	3.52634			3.73815	3.30943	3.44005			2.91771	3.20918	3.35643			3.06445	3.58859
hsa-miR-939-5p	3.59642	4.36236	5.11964			3.42925	3.87983	2.94575			3.31091	3.70869	3.65945			4.95446	3.12385			4.21932	4.11581			4.11337	5.36232	2.77351			3.8019	3.83381			1.95547	6.6118	5.52403			4.85219	5.65548	4.74037			6.1598	4.97007	5.00621			1.40741	5.88791
hsa-miR-939-3p	0.689643	0.723447	0.930938			0.940635	0.914263	0.658872			0.705727	0.836368	0.845658			0.734454	0.753916			0.625173	0.726933			0.610752	1.07879	1.12772			0.880926	1.01821			0.738007	1.50546	1.24401			1.07265	1.10884	0.84402			0.743788	1.28791	0.733562			0.606757	0.757985
hsa-mir-939	0.602229	1.24233	1.33832			0.848437	0.940659	1.20112			0.858892	0.851672	0.911109			0.850976	1.01645			0.857025	0.840587			1.23762	1.08769	0.87083			1.15085	0.979692			0.735434	1.39511	1.03339			0.891464	1.91588	1.05359			1.13583	1.23574	0.943923			0.785717	2.44107
hsa-miR-938	0.818595	0.746898	0.762045			0.939364	1.35466	0.815934			0.652393	0.883324	0.693461			0.734332	0.907204			0.766087	0.900141			0.788977	0.749024	0.790148			0.803405	1.21742			0.536595	0.59493	0.755994			0.710226	0.813473	0.735288			0.78709	0.788052	1.41301			0.714538	0.743326
hsa-mir-938	1.39417	0.887324	0.66707			0.85064	0.709187	0.999225			1.02231	0.985641	0.881147			0.806882	0.833291			0.634381	0.802835			0.642623	0.85506	1.0024			1.02227	0.885374			0.717453	0.886889	0.765347			0.819397	0.867642	0.782534			1.1926	0.955255	1.06111			0.9202	0.595937
hsa-miR-937-5p	8.32429	8.30814	7.26821			8.13283	6.98606	6.46374			7.55665	7.64443	7.16341			6.79339	6.88592			7.64972	7.6575			8.21032	8.09791	6.23131			7.83004	8.13558			6.99802	8.90809	8.54331			8.06676	8.95476	6.86113			9.01725	8.05473	8.47898			7.13966	8.60816
hsa-miR-937-3p	0.632041	0.631663	0.648021			0.637765	0.555317	0.684534			0.823371	0.622538	0.566535			0.55037	0.652433			0.551837	0.669192			0.559147	0.552989	0.804838			0.603298	0.554597			0.714682	0.86169	0.629808			0.521721	0.550371	0.506828			0.688473	0.744737	0.658234			0.671126	0.790194
hsa-mir-937	1.05244	1.34821	1.01794			1.19804	0.999116	1.01763			0.775506	1.07335	1.01975			0.839859	1.05189			0.766087	0.941606			1.00716	1.15501	1.01295			0.936452	0.907167			0.926531	1.11459	1.23033			1.05633	1.47926	1.05359			1.85427	1.04743	0.998281			0.737696	1.36716
hsa-miR-936	1.1213	2.35213	4.12983			1.29744	1.30362	1.18145			2.15089	1.56755	1.56774			1.47093	2.12476			1.2521	1.47624			2.04493	1.25757	1.39417			1.93131	1.29335			1.52211	1.60682	1.10903			1.79315	2.4718	1.38584			1.38144	1.35277	1.24852			2.38412	1.7474
hsa-mir-936	0.561817	0.598745	1.34761			0.677587	0.74865	0.61602			0.538647	0.67355	0.641578			0.57674	0.722439			0.53278	0.501269			0.540358	0.670062	0.579607			0.675467	0.642947			0.874211	0.841043	0.713879			0.555046	0.839657	0.707825			0.609346	0.892113	0.83874			0.863889	0.491803
hsa-miR-935	0.55906	0.614474	0.580074			0.743767	0.914263	0.563766			0.74286	0.889323	0.664489			0.605688	0.583658			1.02832	0.666977			0.505403	0.677449	0.751409			0.785199	0.616014			0.599224	0.908307	0.78009			0.528734	0.734703	0.69447			0.649023	0.71585	0.874233			0.743683	0.547988
hsa-mir-935	0.828463	0.804712	1.28641			0.619013	0.825708	1.45752			0.910593	1.46511	2.10001			0.804196	0.708561			0.961993	0.791554			1.37991	0.76907	0.770472			0.882416	0.670527			0.860558	1.0267	0.93377			0.654186	0.798174	0.714025			1.00616	1.32259	0.989652			1.78145	1.22276
hsa-miR-934	0.507451	0.926666	0.569892			0.477974	1.8617	1.77629			0.536527	1.44067	2.83527			0.455156	0.716972			2.23728	3.66578			0.517165	0.620408	5.18161			0.424565	0.816308			0.591388	0.725206	0.536858			0.462052	0.798137	4.23871			0.649022	2.90455	0.927876			0.617276	1.62059
hsa-mir-934	0.841275	0.746139	0.447549			0.796657	0.566359	0.568944			0.651376	0.509418	0.491287			0.580309	0.694739			0.539076	0.666977			0.33884	0.507314	0.523722			0.612162	0.832339			0.953546	1.27398	1.00065			0.699545	0.813053	0.580685			1.92603	0.75333	0.799501			0.563569	0.604866
hsa-miR-933	5.70635	3.56002	5.40917			5.14125	4.29223	6.01314			5.24725	5.13976	4.8346			5.18022	4.88698			5.20828	4.90343			3.37139	4.33275	5.79601			5.6702	6.69464			5.77964	3.89626	5.28914			5.71881	5.42006	5.25219			6.10143	4.99942	5.54629			5.67323	5.25203
hsa-mir-933	4.1456	3.7088	4.41879			3.96279	4.05393	4.21072			4.52675	4.07795	3.997			4.13794	4.27909			3.70831	3.75988			3.70009	3.82232	4.30464			4.60479	4.99363			4.02883	3.63142	3.68056			4.4718	4.1675	4.11102			4.00354	4.01284	4.78746			4.49437	4.2073
hsa-miR-93-5p	7.42242	9.52228	10.1669			6.1656	10.2421	10.0186			7.8128	9.52762	10.2352			9.83656	9.43651			9.17454	9.25353			7.82075	4.70641	9.12225			9.14671	8.01781			8.62801	0.757434	0.557393			7.42213	7.28028	9.97717			5.44657	9.00009	7.168			7.69555	9.0673
hsa-miR-93-3p	1.71762	3.44296	5.63756			0.776204	6.19029	6.52414			1.31247	4.99502	5.80235			5.40953	5.06959			4.28791	4.58634			1.87082	0.727755	5.09679			5.6785	4.30362			2.18579	0.830453	0.765807			0.911231	1.13187	6.08831			0.918956	5.16657	0.969717			1.54587	4.44401
hsa-mir-93	0.666316	1.17942	1.1581			0.848437	1.79791	1.2624			0.938925	0.971468	2.03181			2.44916	1.00294			1.41711	1.61449			0.751206	0.918312	1.31719			1.77417	0.71474			1.16372	0.883639	0.948475			0.639803	1.28576	1.55739			0.870136	1.26675	0.690489			0.738101	1.43597
hsa-miR-92b-5p	5.8542	6.63129	6.16395			7.02182	5.12137	4.84665			5.89219	5.83183	5.47701			5.28165	5.25802			5.72268	5.6756			5.15589	6.73542	4.54078			5.78951	7.11173			5.42442	7.87517	6.47189			7.22848	7.2903	5.44044			7.38675	6.37026	5.77373			5.63317	6.59215
hsa-miR-92b-3p	1.31026	2.8658	5.27172			0.972103	4.98189	4.93556			2.17491	4.65016	4.83128			3.62534	3.52564			2.01502	3.56361			2.16748	0.909542	4.42386			4.35928	1.4617			1.96722	0.859365	1.09242			1.44279	1.88957	4.38226			1.01846	3.54914	1.18714			1.1412	2.9094
hsa-mir-92b	2.19993	2.80632	3.82867			2.09779	2.56097	3.09324			2.0876	2.57747	2.84081			3.13038	2.44521			1.7761	3.02791			1.92349	1.82986	2.48664			2.41291	1.9026			2.02178	1.81379	0.751591			1.97196	2.26363	2.12778			1.38609	2.28888	1.90695			1.74511	1.786
hsa-miR-92a-3p	8.7902	9.70291	11.3096			7.69622	10.3637	10.8749			9.44576	9.95311	9.82054			10.2934	9.99009			9.42411	9.71976			9.2518	7.86606	10.2812			10.1433	9.23749			9.67226	7.15963	6.46285			8.4213	9.01595	9.72085			7.75991	9.46996	9.65795			9.25036	8.95762
hsa-miR-92a-2-5p	0.656281	1.22347	0.757326			0.624541	0.589003	0.815595			0.512755	0.674742	0.617093			0.778574	0.607903			0.687715	0.658836			0.936695	0.735197	0.614342			0.571773	0.74442			0.721573	0.695561	0.938762			0.644059	0.700757	0.751757			0.749867	0.627423	0.76526			0.65942	0.686892
hsa-mir-92a-2	0.68831	0.785242	0.753914			0.714227	0.659927	0.752431			0.943507	0.82829	0.724521			0.889169	0.657625			1.27845	1.0015			1.14258	0.79309	0.899297			0.618413	0.753172			0.773859	0.824213	0.897435			0.850953	0.562083	0.53002			0.649022	0.83558	0.926815			0.714821	0.912064
hsa-mir-92a-2	0.827757	1.45717	1.0049			0.791555	0.799374	0.891878			1.25363	0.967736	0.863967			1.10302	0.797072			1.4059	1.39552			1.09469	0.932537	1.03874			0.75786	0.892619			1.06022	0.96366	0.915712			0.95292	0.701529	0.669467			0.725591	1.13464	1.6136			0.854268	1.00869
hsa-miR-92a-1-5p	0.75236	0.785936	3.67115			0.83104	1.7641	0.764671			0.679583	1.04479	0.875472			0.915392	1.10552			0.691434	0.707638			1.13562	0.785656	1.10118			0.700007	0.849541			0.961677	1.03224	0.786762			0.954755	0.745287	0.685311			1.0226	0.920632	0.865205			0.747353	1.2123
hsa-mir-92a-1	0.451045	0.52066	0.81957			0.617008	0.717163	0.49066			0.599501	0.498249	0.448072			0.593087	0.52614			0.43247	0.382128			0.403032	0.573944	0.716233			0.45535	0.39998			0.433308	0.484702	0.565291			0.408752	0.529208	0.426118			0.505363	0.456221	0.576844			0.607294	0.710364
hsa-mir-92a-1	0.52697	0.532137	0.859815			0.670874	0.780933	0.710495			0.639746	0.538494	0.488318			0.633332	0.566385			0.487474	0.570024			0.369932	0.614189	0.772671			0.484846	0.440225			0.435811	0.524946	0.554807			0.438244	0.569453	0.595283			0.556809	0.496466	0.670633			0.614257	0.750609
hsa-miR-924	0.700811	0.436728	0.869153			0.651833	1.12699	0.759159			0.53999	0.792572	0.885809			1.20218	0.700709			0.66906	0.583496			0.515987	0.677461	0.746686			0.709569	0.589209			0.548273	0.657056	0.699728			0.596502	0.649813	0.712021			0.646467	0.91207	0.81315			0.410634	0.829892
hsa-mir-924	1.4698	1.20812	0.623322			0.874788	1.01415	0.861904			1.36455	0.725765	0.756798			0.686709	0.698103			0.647345	0.634393			0.732035	1.67236	0.833623			0.851414	0.704516			0.821724	0.821722	1.13394			0.627722	0.812043	0.801555			0.986734	0.813605	1.10708			0.809485	0.601287
hsa-miR-922	0.641329	0.504475	0.496692			0.607501	0.671902	0.579201			0.841661	0.455163	0.476203			0.429473	0.591894			0.847736	0.603766			0.523099	0.485287	0.528369			0.675467	0.442345			1.06608	0.485912	0.521861			0.584693	0.5468	0.62145			1.01464	0.529575	0.525248			0.466595	0.494545
hsa-mir-922	0.88225	0.672068	0.812066			1.14688	0.813961	0.793972			0.858893	0.840291	0.866279			0.813995	0.808437			0.498165	0.624752			0.984505	0.805128	0.831002			0.841414	1.04386			1.456	0.945933	1.50325			0.844087	0.792591	0.903064			0.866776	0.600766	0.884817			1.27093	0.96379
hsa-miR-921	0.395476	1.12728	1.63588			1.09821	0.499458	0.411467			0.905968	0.433881	0.548431			0.55037	0.52007			2.16057	0.355677			0.808922	0.332352	0.531865			0.416271	0.372031			1.34177	0.484117	0.451135			1.13617	0.514797	0.514424			0.718502	0.417245	0.302888			1.63565	0.794676
hsa-mir-921	0.972593	0.670269	0.942045			0.957732	0.574237	0.986714			1.10212	0.717003	0.664489			0.819099	0.718696			0.745671	0.741362			1.19637	1.34713	0.711839			0.795734	0.70423			1.19473	0.782766	0.869412			1.25192	0.948668	0.771718			0.826041	0.732877	1.13233			0.705335	0.768652
hsa-miR-920	0.594674	0.896862	1.64117			0.677098	0.632347	0.733356			0.865858	0.801321	0.851074			0.730236	0.652433			0.987502	0.641792			0.860426	0.90923	1.1075			0.774116	0.896165			0.643809	0.909613	0.691061			1.75391	0.593045	0.599089			0.74321	0.798887	0.641818			0.741496	1.99604
hsa-mir-920	0.714691	0.646949	0.483241			0.584412	0.576557	0.517617			0.53488	0.592843	0.48316			0.491622	0.660653			0.583667	0.425804			0.57116	0.838248	0.568235			0.675467	0.47216			0.795881	0.665529	0.627967			0.431154	0.745287	0.848712			0.476336	0.69037	0.484158			0.483336	0.668788
hsa-miR-9-5p	0.477335	0.9846	4.09608			0.446309	0.480807	0.749815			0.46533	0.469691	0.919285			0.61268	0.497353			0.455917	0.538854			0.480413	0.536057	0.473307			0.570496	0.502008			0.287729	0.582988	1.05506			0.4175	0.506402	0.458474			0.416004	0.547689	0.392067			0.463929	0.337717
hsa-miR-9-3p	3.46084	4.52726	6.0024			0.76146	1.94342	1.15837			1.25596	1.65672	4.85633			0.856028	1.14251			0.728465	0.894178			0.575897	0.723701	0.734154			0.841654	0.659318			2.02919	0.815426	0.592475			0.625013	0.694885	0.796127			0.770154	0.676032	0.851978			0.672674	0.74162
hsa-mir-9-3	0.675186	0.68135	0.823006			1.49298	0.740688	0.657036			0.775506	0.920413	1.27875			0.587168	0.76522			0.515211	0.748581			0.61471	1.00671	0.793024			0.698934	0.883437			0.63621	0.815426	0.838331			0.576209	0.898586	0.723502			1.04106	0.805358	0.781369			0.796596	0.639429
hsa-mir-9-2	0.592995	0.366175	0.390529			0.462801	0.390479	0.436629			0.341238	0.551478	0.411799			0.62017	0.468444			0.326264	0.416419			0.573284	0.426517	0.508223			0.522847	0.441125			0.318397	0.393501	0.535022			0.654517	0.423371	0.370976			0.385794	0.393464	0.62756			0.463471	0.547341
hsa-mir-9-2	0.363053	0.380336	0.404579			0.552293	0.417096	0.45079			0.437493	0.565639	0.500772			0.638859	0.487747			0.340425	0.430581			0.515987	0.4236	0.574587			0.49647	0.520593			0.536595	0.37666	0.515489			0.699545	0.437532	0.425701			0.484321	0.407625	0.452705			0.399675	0.499735
hsa-mir-9-1	0.61972	0.500488	0.50835			0.526625	0.480807	0.412243			0.536527	0.543634	0.723237			0.47955	0.490367			0.405118	0.454626			0.5036	0.633124	0.612162			0.460338	0.565341			0.717872	0.44808	0.927807			0.53339	0.458484	0.431165			0.516564	0.484677	0.800749			0.500016	0.576188
hsa-mir-9-1	0.596774	0.512751	0.519853			0.52049	0.49307	0.424506			0.466626	0.555897	0.701874			0.414494	0.455891			0.391715	0.466889			0.52825	0.645387	0.513213			0.506686	0.566307			0.730135	0.476687	0.94007			0.545653	0.467728	0.504663			0.502137	0.533354	0.813012			0.501954	0.505124
hsa-miR-892c-5p	1.11641	0.969059	0.626992			1.259	0.728054	0.774056			1.03458	0.888843	0.826044			0.755449	1.07324			0.776543	0.860329			0.611092	0.81212	0.856783			0.665831	0.785929			0.903842	1.17752	0.895841			0.748611	0.736053	0.843508			0.74016	0.737436	1.14647			0.847406	0.782484
hsa-miR-892c-3p	0.499018	0.469072	0.52686			0.544496	0.552334	0.509767			0.424751	0.569369	0.647238			0.753694	0.551347			0.462722	0.475714			0.515228	0.830199	0.631414			0.53373	0.569488			0.437373	0.888631	0.568594			0.539772	0.587683	0.655719			0.594928	0.600968	0.641818			0.617126	0.496484
hsa-mir-892c	0.724846	0.721554	0.81271			0.669932	0.575391	0.503737			0.567484	0.609115	1.20949			0.626174	0.578493			0.639065	0.864133			0.962428	1.03705	0.525785			0.635625	0.792769			0.573826	0.647717	0.788801			0.576209	0.684125	0.879575			0.771793	0.707904	0.830299			0.596209	0.530485
hsa-mir-892c	0.864246	0.707859	0.726365			0.669932	0.600588	0.684426			0.589178	0.85108	1.20949			0.762406	0.809407			0.66008	0.625231			0.855527	1.06489	0.568235			0.682757	0.585033			0.595345	0.58414	0.908565			0.693422	0.745287	0.668144			0.94459	0.676184	0.830299			0.596209	0.535999
hsa-miR-892b	0.647478	0.727054	0.862095			0.81725	0.671902	0.699947			0.69416	1.13291	0.833457			0.923851	0.807597			0.649956	0.92284			0.766752	0.956607	0.790588			0.893492	0.78895			0.634804	0.853488	0.826908			0.709972	0.865676	0.794283			0.799613	0.859096	0.832893			0.772829	0.698089
hsa-mir-892b	1.70178	0.658935	0.794626			0.866549	0.91088	0.842353			1.04092	0.840036	1.20904			0.753096	0.898035			0.809696	0.741362			0.87216	0.843597	0.898993			0.72734	1.01027			0.743193	1.31653	1.06309			0.693614	1.19853	0.865952			1.0052	0.831469	1.02481			0.790513	1.0113
hsa-miR-892a	0.350429	0.970271	0.332484			0.409205	0.425853	0.372543			0.504543	0.494442	0.468892			0.337041	0.523261			0.290929	0.399577			0.405035	0.553031	0.380068			0.419985	0.360597			0.147801	0.393997	0.638819			0.318132	0.445646	0.510957			0.551944	0.488411	0.463387			0.327081	0.458817
hsa-mir-892a	0.569643	0.384677	0.370164			0.409721	0.481079	0.46244			0.445265	0.463511	0.429976			0.571203	0.473136			0.379656	0.44468			0.383594	0.582339	0.540448			0.390687	0.349979			0.525432	0.30372	0.478249			0.659053	0.525938	0.451679			0.340004	0.451483	0.373799			0.382456	0.449615
hsa-mir-892a	0.637289	0.492026	0.477513			0.51707	0.611055	0.522968			0.563144	0.57086	0.537325			0.678552	0.63022			0.487005	0.70239			0.57116	0.689688	0.647798			0.498036	0.572808			0.632781	0.449027	0.585598			0.766403	0.695977	0.54984			0.453388	0.558832	0.481148			0.489805	0.556965
hsa-miR-891b	1.09425	1.51077	0.759889			0.76646	0.682603	0.795298			0.708153	1.24472	0.826044			0.937485	1.02343			0.691196	0.893573			0.689331	0.959658	0.720776			0.963717	1.01507			0.757418	1.04724	1.12238			0.933649	1.03343	0.762549			0.937852	0.915323	0.784768			1.0047	0.811238
hsa-mir-891b	0.502558	1.31259	0.507394			0.596727	0.534354	0.495924			0.368427	0.465798	0.581552			0.635584	0.550509			0.803458	0.438487			0.672168	0.560117	0.564573			0.380213	0.477597			0.743436	0.499978	0.577485			0.659489	0.439141	0.62144			0.437327	0.656809	0.5764			0.71981	0.359687
hsa-mir-891b	1.75867	1.32361	0.518413			0.600389	0.529197	0.506942			0.372088	0.556973	0.537959			0.639246	0.582602			0.814477	0.559497			0.683186	0.571136	0.569447			0.391231	0.543703			0.656809	0.510997	0.588503			0.678509	0.45016	0.632458			0.448346	0.667828	0.704349			0.730828	0.355024
hsa-miR-891a-5p	0.791825	0.872276	0.739315			0.641795	0.6239	2.26717			1.4707	0.670966	1.02881			0.755759	0.983355			1.44003	0.660043			0.42142	0.802884	0.560246			0.639157	0.724059			2.74783	0.524946	0.627659			0.81161	0.635972	0.54984			0.890837	0.577443	0.582738			1.35067	1.02455
hsa-miR-891a-3p	0.561752	0.305242	0.630014			0.701986	0.570305	0.579212			0.488735	0.597561	0.544701			0.440108	0.534737			0.484225	0.522376			0.423713	0.756366	1.24123			0.650291	0.538109			0.391577	0.630094	0.584489			0.699545	0.755883	0.631728			0.515461	0.786373	0.52385			0.421969	0.512152
hsa-mir-891a	0.651141	0.739761	0.635803			0.646216	0.769842	0.613745			0.744001	0.791792	1.21396			0.617798	0.741688			0.558827	0.561868			0.765282	0.982721	0.774699			0.675569	0.787297			0.704516	0.987478	0.622822			0.593856	0.745287	0.605795			0.792003	0.685038	0.678081			0.697645	0.840039
hsa-mir-891a	0.481887	0.425971	0.460759			0.544113	0.600588	0.490152			0.462132	0.622538	0.635763			0.462762	0.481981			0.49954	0.558301			0.681926	0.751197	0.605444			0.506213	0.707396			0.516153	0.523187	0.566372			0.529771	0.560268	0.436541			0.622749	0.511497	0.482363			0.528391	0.622045
hsa-miR-890	0.748989	3.29502	0.977611			1.21219	0.776934	0.965062			0.939048	0.827021	1.11372			0.914469	0.689281			3.28493	0.883098			1.00415	0.850554	0.822837			0.703943	1.07662			0.992177	1.38073	1.48964			0.865398	0.74181	1.27636			0.855538	0.679081	0.785536			0.977158	0.7306
hsa-mir-890	0.507841	0.929381	0.567482			0.952667	0.804078	0.503737			0.537035	0.541827	0.672648			0.69589	0.731683			0.701961	0.729331			0.662917	0.586708	0.582019			0.621665	0.702931			0.68328	0.884477	0.489148			0.555336	0.573354	0.708114			0.60804	0.578902	0.665361			0.608049	0.467836
hsa-miR-889-5p	0.893344	0.670194	1.05652			0.821003	0.974956	0.793972			0.640617	0.81624	0.776477			0.935349	0.951005			1.01144	0.829131			0.668752	0.78113	1.43596			0.798307	0.921444			0.729073	0.724431	0.904982			0.730309	0.839657	0.870332			0.937265	0.710535	0.884817			0.77143	0.763369
hsa-miR-889-3p	0.6905	0.579806	0.689939			1.07566	0.904729	1.00107			0.645846	0.775263	0.778958			0.602821	0.646694			0.63179	0.773922			0.638382	0.803592	1.52592			0.816308	0.470146			0.691503	0.686257	0.773894			0.705762	0.648491	0.972979			0.680606	0.72219	0.777775			0.801979	0.748372
hsa-mir-889	0.419931	0.433979	0.386618			0.685637	0.740688	0.416211			0.413538	0.581444	0.43602			0.533004	0.446883			0.494973	0.413338			0.588746	1.04376	0.468468			0.675467	0.853569			0.536595	0.381535	0.392441			0.409816	0.440847	0.432574			0.50437	0.520518	0.68113			0.426326	0.401999
hsa-miR-888-5p	0.522041	0.456873	0.365223			0.696502	0.512748	0.53287			0.553083	0.598727	0.392654			0.50105	0.751571			0.388275	0.582821			0.424865	0.578972	0.513213			0.542904	0.689598			0.520255	0.53776	0.579466			0.377477	0.895162	0.669059			0.524564	0.415799	0.572269			0.534706	0.660848
hsa-miR-888-3p	0.671671	0.66126	0.718889			1.07566	0.76007	0.852914			0.660255	0.773639	0.723431			0.795882	0.808437			0.719898	0.714716			0.80774	0.943141	0.859118			1.20355	0.880467			0.497313	1.16621	0.8291			1.14117	0.763495	0.83314			0.718502	0.820199	0.884817			0.712064	0.788235
hsa-mir-888	0.464444	0.383572	0.526546			0.460552	0.558945	0.503737			0.508371	0.556874	0.44261			0.424556	0.416858			0.503107	0.427646			0.385135	0.697666	0.633105			0.590706	0.50023			0.518219	0.524946	0.584489			0.439488	0.421806	0.646468			0.557921	0.576737	0.418142			0.525985	0.521814
hsa-miR-887-5p	0.632041	0.697937	0.753914			1.57414	0.671523	0.750007			0.653596	0.624757	1.13967			0.699819	0.898702			0.538482	0.987124			0.714359	0.824631	0.701599			0.835738	0.565341			0.654567	1.15093	0.997861			0.570533	1.06324	0.848749			0.799383	0.700718	0.879141			0.718072	0.659098
hsa-miR-887-3p	0.583473	0.793587	2.31024			0.919799	4.50586	5.05768			1.04751	1.99072	2.06935			3.92013	2.26168			1.50454	3.29792			0.831353	1.22192	1.16979			5.16884	4.53005			0.938035	1.52036	0.900663			1.46007	1.3102	3.07594			0.642657	4.34033	1.36471			0.917188	2.2957
hsa-mir-887	0.621264	0.926195	0.549017			0.92457	1.32394	0.991611			0.822192	1.03469	0.931249			1.15555	0.879952			1.22087	1.37162			1.18024	0.810256	0.956302			1.86045	0.870031			1.02031	0.963258	0.906329			0.967096	1.11429	0.855529			1.10767	0.896653	0.695983			0.783127	1.66165
hsa-miR-885-5p	4.16955	1.50305	2.0783			6.64536	1.73267	1.14141			6.22133	1.71911	4.03673			1.39835	1.41907			0.775296	0.96634			1.25578	1.55514	1.12428			1.78831	1.58865			6.83667	1.25848	1.39291			6.62829	1.16184	1.68483			1.22118	1.07336	1.46368			7.25832	1.30719
hsa-miR-885-3p	5.22677	4.65078	6.2248			6.09999	4.56949	2.61439			4.65184	5.11083	5.26365			4.64464	3.50466			4.15413	4.15315			4.47727	5.85195	3.95661			4.77343	5.54523			3.89436	6.43186	3.80291			5.5697	5.82242	3.40451			5.55398	4.59894	2.04295			2.8373	5.41117
hsa-mir-885	4.37827	4.62533	5.07916			5.08718	4.63412	4.44218			4.73736	4.48816	5.26379			4.65402	4.42851			4.67452	4.57864			4.77053	5.10043	4.04507			4.78265	4.47826			4.25753	4.76744	5.31567			4.61034	4.98309	4.54155			5.00891	4.60903	4.66883			4.50401	5.11787
hsa-miR-877-5p	1.48818	2.72408	4.3269			0.907972	4.8243	6.0484			3.31628	4.56392	3.48024			4.36621	5.19899			3.6583	5.22872			2.84961	3.97049	2.73414			4.17793	3.55663			2.93166	3.39003	1.05795			2.74985	3.53716	5.83235			4.02469	4.44845	3.11589			1.54788	5.01555
hsa-miR-877-3p	0.724824	1.04729	1.10146			0.623285	0.717946	0.652392			0.587931	0.971468	1.20875			0.55037	0.677141			0.681756	0.702826			0.873102	1.08709	0.901459			1.10506	1.2663			0.575634	0.82396	0.806896			1.05574	0.805391	0.685311			0.646016	0.64259	1.39565			0.644614	1.07802
hsa-mir-877	0.79509	0.806443	0.914403			0.894388	0.814247	1.02119			0.620732	0.897092	0.824978			0.890166	0.898035			1.06377	0.741362			0.929404	0.977405	0.74931			0.865986	0.80436			0.891428	0.949506	0.930784			0.927264	0.942232	1.2075			1.56045	1.06031	0.930428			1.04227	0.896473
hsa-miR-876-5p	0.614382	0.518951	0.446572			0.609113	0.504742	0.483456			0.409807	0.467126	0.426628			0.376844	0.496149			0.449431	0.560435			0.401844	0.52414	0.403014			0.416271	0.466655			0.435974	0.524946	0.61664			0.408236	0.51043	0.376314			0.649022	0.491207	0.467738			0.491595	0.478508
hsa-miR-876-3p	0.450408	0.354096	0.408814			0.476962	0.40238	0.435364			0.424751	0.460214	0.413134			0.47532	0.52007			0.465948	0.53311			0.328972	0.41913	0.403014			0.534887	0.599654			0.488339	0.462831	0.622764			0.265607	0.533417	0.462813			0.345716	0.504366	0.388685			0.219067	0.379026
hsa-mir-876	0.824538	0.946943	0.813267			1.03757	0.861911	0.878405			0.890298	0.79641	1.18792			1.73026	0.929514			1.03155	0.794926			0.839657	0.819107	0.948219			0.921341	0.843695			0.733271	1.08582	1.10528			0.768247	0.878976	0.877005			1.22219	0.823598	0.839854			0.831436	0.964479
hsa-miR-875-5p	0.679969	0.665366	0.714959			0.744163	0.603628	0.867566			0.651376	0.693541	0.661666			0.659954	0.806146			0.551376	0.741784			0.823103	0.792309	0.622798			0.675467	0.704516			0.604283	0.76664	1.01537			0.693537	0.705522	0.614149			0.7363	0.734823	0.862722			0.612908	0.601738
hsa-miR-875-3p	0.533142	0.74037	0.545123			0.7235	0.432987	0.539497			0.446344	0.56096	0.515913			0.527335	0.729655			0.459603	0.501376			0.411531	0.485287	0.522656			0.620674	0.550234			0.501643	0.559871	0.56022			0.51722	0.60094	0.590661			0.477352	0.488825	0.640115			0.552707	0.547671
hsa-mir-875	0.641863	0.58637	0.516486			0.824642	0.728977	0.638546			1.01208	0.607728	0.633526			0.565702	0.672422			0.63463	0.71461			0.721305	0.793393	0.599722			0.607089	0.565341			0.536503	0.63326	0.761123			0.600634	0.786755	0.568552			0.546094	0.726434	0.826649			0.692772	0.786755
hsa-miR-874-5p	0.55333	0.750788	0.913952			0.561929	0.555253	0.89223			1.34115	0.654438	0.763149			1.04726	1.45332			0.458267	0.930754			0.580472	0.625152	0.636069			0.980354	0.784206			2.33072	0.6618	1.12422			0.687688	0.627645	0.936767			0.583544	0.684857	0.682266			0.905773	1.27458
hsa-miR-874-3p	2.32895	4.24757	5.14693			3.56522	5.10558	5.54611			5.07546	5.25148	4.23342			5.63185	4.85689			3.59858	4.8959			3.60962	6.65559	5.14677			5.08871	5.69943			3.83153	4.60319	6.0364			4.61087	6.00328	5.08479			5.31911	4.49344	5.25706			2.05774	4.21774
hsa-mir-874	1.15883	0.772259	1.0239			0.929551	1.01384	1.30677			0.999439	1.01506	0.737003			0.905154	0.799903			0.834778	1.03103			0.67437	1.14996	0.84704			0.891952	0.90398			0.684865	0.94545	0.807258			0.869807	1.31509	0.986606			1.20319	0.876599	0.930274			0.86553	0.768307
hsa-miR-873-5p	0.63135	0.436985	0.447803			0.48821	0.380565	0.443678			0.68423	0.398882	0.439957			0.457084	0.497236			0.387138	0.648291			0.476521	0.381459	0.563715			0.593635	0.501954			0.345685	0.504225	0.455331			0.409816	0.487299	0.448699			0.865058	0.574877	0.573616			0.552707	0.527448
hsa-miR-873-3p	0.770365	0.733164	0.630014			0.79335	1.08966	0.738885			0.565944	0.796531	0.890393			0.732647	0.903533			0.701758	0.784828			0.503258	0.829112	0.736131			0.816386	0.663926			0.534277	0.962481	0.71504			0.764914	1.67212	0.875337			0.741441	0.767088	0.843438			0.667747	0.696847
hsa-mir-873	0.551269	0.349271	0.509626			0.412106	0.421576	0.424445			0.463724	0.413856	0.7008			0.559484	0.407859			0.436605	0.350709			0.4485	0.42219	0.453097			0.560477	0.379294			0.351626	0.352002	0.431801			0.406875	0.668968	0.422158			0.586619	0.432876	0.548493			0.462774	0.415192
hsa-miR-8089	5.40753	5.77655	6.01756			6.4512	5.4424	3.92161			5.24701	5.20886	5.56252			5.05426	5.2607			5.88605	5.81493			6.35914	6.65719	4.09151			5.33798	6.38752			5.43326	6.95565	6.8693			6.2775	6.83313	5.39676			6.61647	5.38445	6.16256			5.40127	6.57311
hsa-mir-8089	0.843065	1.07777	0.965404			1.75453	1.1027	0.892536			0.711343	0.775263	0.826044			0.825969	0.83505			0.913336	0.92284			1.23168	0.678136	0.645498			0.553199	0.929266			1.24728	1.55561	0.976509			0.968994	1.02227	0.941511			0.908174	0.820333	0.896565			0.971406	1.03499
hsa-miR-8088	0.721238	0.552291	0.409401			0.610825	0.48276	0.45371			0.455469	0.682635	0.546411			0.486787	0.551943			0.457516	0.528355			0.631257	0.757763	0.643269			0.537352	0.571661			0.634837	0.503581	0.726128			0.485492	0.89404	0.594113			0.466537	0.461016	0.464433			0.681825	0.486177
hsa-mir-8088	0.711766	0.72913	0.635759			0.780819	0.694749	0.62142			0.628476	0.582631	0.730609			0.762204	0.8147			0.70038	0.564434			0.709624	0.910667	0.657882			0.890345	0.78895			0.697037	0.935164	0.77806			0.723556	0.622405	0.639222			0.703527	0.707299	0.840223			0.819096	0.869223
hsa-miR-8087	0.557131	0.879332	0.779936			0.848437	0.747788	0.609078			0.766913	0.691546	0.692095			0.709994	0.672644			0.552368	0.577873			0.979074	0.702282	0.699155			0.686971	0.813502			0.710242	0.733753	0.746014			0.63205	0.847953	0.604813			0.668166	0.669924	0.783745			1.84432	1.045
hsa-mir-8087	1.13705	1.001	0.650674			1.07566	0.682603	0.675601			0.589809	0.645998	0.764477			0.656709	0.622434			0.569357	0.965265			1.43476	0.90446	0.735898			0.737607	0.891168			0.592522	0.641425	0.758096			0.73444	0.888944	0.885909			0.656935	0.823369	0.664181			0.951921	0.660121
hsa-miR-8086	0.243967	0.238751	0.406793			0.401329	0.271236	0.410252			0.745757	0.404087	0.709504			0.614856	0.294916			0.301791	0.452415			0.401844	0.54624	0.614834			0.513009	0.370254			0.367071	0.505629	0.374249			0.541694	0.508901	0.408478			0.368777	0.332174	0.576844			0.389688	0.467225
hsa-mir-8086	1.08818	1.15958	1.26043			1.19521	1.16895	1.34466			1.21974	1.21222	1.34048			1.2723	1.29116			0.946766	1.38944			1.26993	1.76758	1.28202			1.28936	1.30706			0.888998	1.24629	1.50141			0.995239	1.57134	1.32516			1.27218	1.53565	1.49511			1.13102	1.05276
hsa-miR-8085	2.46897	2.01383	2.04113			1.25981	1.12681	0.862946			0.902225	1.20524	1.3681			1.27882	1.84573			1.65285	1.22437			2.03359	0.844402	1.16421			0.963856	1.54855			2.64867	2.21284	0.522762			1.60478	2.25925	0.747382			1.22889	1.29414	0.919794			1.52251	1.64929
hsa-mir-8085	0.681499	0.772807	1.05268			0.833712	1.01806	0.801069			0.904017	0.787554	0.894943			0.686709	0.968402			1.09559	1.21598			1.40515	0.842952	0.926431			1.01326	0.909382			1.09702	0.872496	0.779506			0.931651	0.700678	1.23462			0.812108	0.972832	0.812307			0.783397	0.807125
hsa-miR-8084	5.49219	2.43516	2.78486			5.48714	3.1339	2.74774			1.05831	4.14906	3.48399			1.66698	3.47235			4.77715	2.8584			2.79489	4.95969	5.38469			3.43795	5.26406			5.90843	5.44501	3.97739			3.90251	2.48705	3.09236			2.83109	4.25858	5.42053			1.02838	2.29119
hsa-mir-8084	0.587618	0.675063	0.846219			0.749842	0.587635	0.876187			0.756335	0.750635	0.704938			0.585634	0.683554			0.779774	0.533322			0.509449	0.749927	1.05652			0.700912	0.704516			1.03634	1.1278	0.768395			0.839744	0.675384	0.55366			0.727255	0.622335	0.796941			0.496752	0.608682
hsa-miR-8083	0.395376	0.501515	0.753914			0.622037	0.600588	0.633573			0.859967	0.621285	0.517577			0.611711	0.545272			0.889406	0.570077			0.849573	0.877001	0.625514			0.547061	0.971091			0.942914	0.803225	0.585685			0.616992	0.704375	0.692689			0.556684	0.656098	0.646651			0.461608	0.464145
hsa-mir-8083	0.43955	0.316488	0.327518			0.331091	0.273711	0.314479			0.652941	0.395637	0.568809			0.438238	0.438187			1.10879	0.661579			0.653732	0.375557	0.471104			0.25701	0.468531			0.673724	0.37846	0.394392			0.370736	0.373858	0.547579			0.456418	0.439208	0.280502			1.13367	0.458775
hsa-miR-8082	0.75505	0.712137	0.79307			1.56036	0.487421	0.622752			0.46007	0.551478	0.608768			0.579923	0.628686			0.406181	0.735634			1.06294	0.583206	0.644978			0.746029	0.423872			0.365374	0.524946	0.58037			0.598266	0.735798	0.566499			0.593122	0.597515	0.604786			0.598923	0.684567
hsa-mir-8082	0.65412	1.09695	0.721696			0.684323	0.652221	1.0527			0.70301	0.674171	0.679421			0.735795	0.752374			0.686825	0.741362			0.57329	0.884199	0.683047			0.675467	0.679389			0.613532	0.676583	0.839647			1.02979	0.944533	0.686167			0.703599	0.908989	0.660998			0.708928	0.863784
hsa-miR-8081	2.16291	2.39081	0.823006			2.12084	0.849972	0.823863			1.17882	0.793498	0.858765			0.971931	1.28127			0.760058	0.777592			0.763853	1.00605	0.922094			1.48841	0.828469			0.615279	1.105	1.19607			0.687214	0.697711	0.875701			1.10475	1.25505	0.832208			0.949282	1.02197
hsa-mir-8081	0.66108	0.753974	0.683087			1.31315	0.728552	0.800073			0.610723	0.926918	0.621442			0.686709	0.671725			0.91437	0.646882			0.918407	0.719639	1.11254			0.537008	0.498178			0.779941	0.865261	0.708545			0.721868	0.573979	0.701495			0.72047	1.01764	0.867248			0.887099	0.792022
hsa-miR-8080	0.577269	0.602319	0.859576			0.565002	0.472772	0.70171			0.487103	0.629571	0.644794			0.665384	0.638006			0.717881	0.657855			0.45181	0.898612	0.643367			0.504269	0.778245			1.31382	0.868037	0.767494			1.01804	0.592227	0.680407			0.633528	0.833608	0.388118			0.638486	0.632146
hsa-mir-8080	0.724374	0.660917	0.50707			0.733899	0.628487	0.582992			0.589391	0.622538	0.615852			0.72321	0.783497			0.562045	0.618418			0.725982	0.817813	0.651721			0.889302	0.767362			0.713397	0.616439	0.66603			0.656686	0.672802	0.57789			0.601731	0.7106	0.743057			0.673652	0.678404
hsa-miR-8079	0.534171	0.502233	0.648618			0.552351	0.466633	0.503737			0.597151	0.454576	0.451173			0.607955	0.793179			0.494174	0.416022			0.617481	0.620408	0.441023			0.586876	0.459748			0.659922	0.657056	1.17299			1.41296	0.543701	0.599567			0.430982	0.481728	0.597866			0.449719	0.501056
hsa-mir-8079	0.58122	0.297617	0.557824			0.639348	0.593728	0.561538			0.661151	0.48243	0.545684			0.67514	0.860291			0.570381	0.691129			0.59149	0.509076	0.590267			0.747441	0.501954			0.47677	0.662963	1.92559			1.05879	0.656902	0.700064			0.652769	0.67732	0.532623			0.718885	0.584368
hsa-miR-8078	0.673324	0.721128	1.10739			0.550963	1.18432	0.826311			1.46886	1.46179	1.37669			0.898532	0.727535			1.97908	0.808316			0.57116	0.918478	0.631414			0.948268	0.645173			0.761139	0.908307	0.609529			1.96012	0.685943	0.613555			0.64422	0.727249	0.732943			0.493363	2.13437
hsa-mir-8078	0.857933	0.823224	1.44529			0.977261	1.18655	1.0908			0.919786	0.818599	0.841164			0.910201	0.661626			0.635282	0.604476			0.55628	0.858065	0.8631			1.31438	0.724724			0.873853	0.772563	0.738288			0.846772	0.785717	0.855723			0.906678	0.993369	1.24608			0.664178	1.05914
hsa-miR-8077	0.828562	1.08086	0.840048			0.912265	0.845666	0.828964			0.614029	0.842193	0.58801			0.81135	0.827577			0.605858	0.805642			1.15037	0.761902	0.82072			0.636885	0.872847			0.565196	0.836024	0.73022			0.638539	0.839657	1.06431			0.738647	0.827959	0.781804			0.708079	0.844101
hsa-mir-8077	0.823449	1.03889	0.580834			0.667676	0.573161	0.979543			0.537583	0.71055	0.731144			0.950841	0.557954			0.649922	0.669756			0.563345	1.00905	0.67268			0.749086	0.790789			0.555879	0.627379	0.629456			0.980933	0.49929	0.480529			0.649927	0.541575	0.829523			0.66007	0.627591
hsa-miR-8076	0.429963	0.473174	0.350093			0.510948	0.44912	0.530579			0.566414	0.418825	0.456099			0.415861	0.46433			0.448261	0.458656			0.438196	0.343155	0.465264			0.387245	0.314092			0.573008	0.620564	0.584489			0.340919	0.454684	0.408587			0.258703	0.488818	0.394686			0.360702	0.454684
hsa-mir-8076	0.549393	0.454159	0.478478			0.407645	0.640555	0.521086			0.315796	0.401132	0.490672			0.558598	0.467841			0.444466	0.490705			0.441811	0.54984	0.471228			0.633483	0.427085			0.345685	0.480395	0.647921			0.477734	0.616738	0.421432			0.38313	0.528258	0.484653			0.419623	0.399875
hsa-miR-8075	7.20385	6.22809	5.91912			7.75818	5.6692	6.42147			6.72624	6.16094	5.38811			5.71009	5.87794			5.01766	6.12826			6.6602	7.68225	5.86956			5.8244	6.58278			6.62374	7.47035	7.3114			6.38482	6.86309	5.89339			6.03177	5.60237	7.83229			6.58875	5.86249
hsa-mir-8075	1.81131	2.11823	2.03756			2.94931	1.95594	2.4951			2.05292	1.97367	1.6298			2.00971	2.0849			1.19284	1.86654			2.20214	2.65054	1.82791			1.98544	2.13268			2.16146	2.18669	2.07456			2.26197	2.09365	1.89164			2.13999	1.74414	2.51298			2.70197	2.05304
hsa-mir-8075	1.439	1.79396	1.55175			2.66025	1.60329	1.73546			1.375	1.42946	1.28404			1.50525	1.60021			0.996652	1.38073			1.90911	2.16473	1.31257			1.42605	1.6877			1.27465	1.75046	1.53354			1.74663	1.57832	1.3763			1.62466	1.40926	1.92965			2.02328	1.34898
hsa-miR-8074	2.70793	4.71548	1.00455			1.1558	1.12699	0.941898			0.876273	0.975581	1.00094			1.01589	1.2269			3.33073	1.1664			3.39062	0.839759	1.85485			1.04726	1.54186			1.6917	1.97962	1.12888			1.68054	0.985328	0.97523			0.92621	1.02414	0.966179			1.68016	1.38073
hsa-mir-8074	1.7249	0.792502	0.569392			0.726779	0.736684	0.966686			0.840827	0.829106	1.17511			0.816653	1.22661			1.93132	0.843522			1.15524	0.613564	0.918561			0.77265	0.966554			0.875049	1.00561	0.716214			0.745446	0.745287	0.835215			0.841589	0.770671	0.633491			0.731721	1.16753
hsa-miR-8073	1.56879	3.44689	3.86575			0.98176	3.69414	1.09251			1.17097	1.15701	3.87308			1.54728	2.58511			3.6526	1.86099			3.23812	1.04511	2.23833			1.76157	2.28434			1.96218	1.23967	0.740436			4.00733	1.59079	2.11484			3.1474	1.58516	0.792287			1.74931	3.80204
hsa-mir-8073	0.911295	0.629754	0.889315			1.12666	0.5047	0.945796			0.589178	0.630346	0.874936			0.793228	0.835743			0.903724	0.858034			0.794213	1.06515	0.695977			0.815234	0.682012			1.58757	0.720421	0.966441			0.90435	0.893822	0.774309			0.989483	0.679144	0.720686			0.618626	0.771631
hsa-miR-8072	9.98578	10.3563	10.0867			10.2448	8.95231	9.03315			9.52111	10.227	9.43866			9.18011	9.33323			10.0862	9.68359			10.5814	10.7884	9.17569			9.64466	10.9502			9.47718	11.2845	10.4453			10.9451	10.7353	9.19747			10.3678	10.1122	10.2013			9.38442	10.8029
hsa-mir-8072	0.844911	1.19384	1.13303			1.03528	1.32439	1.00798			0.923434	0.782023	1.10871			1.06439	1.0287			1.01929	1.19216			1.24829	0.983969	0.886897			1.03569	1.2891			1.13489	1.17772	1.03402			1.30492	1.24699	1.13243			1.50245	1.2309	1.164			1.41825	1.50312
hsa-mir-8071-2	0.724351	0.70668	0.856979			0.851684	0.757355	0.781613			0.952454	0.841733	0.748974			0.773563	0.808437			0.658425	0.814478			1.02429	0.919558	0.866833			0.783239	0.983292			0.807881	0.796233	0.722421			0.706739	0.815132	0.675466			0.838885	0.727238	0.978417			0.85438	1.04189
hsa-mir-8071-1	0.724351	0.70668	0.856979			0.851684	0.757355	0.781613			0.952454	0.841733	0.748974			0.773563	0.808437			0.658425	0.814478			1.02429	0.919558	0.866833			0.783239	0.983292			0.807881	0.796233	0.722421			0.706739	0.815132	0.675466			0.838885	0.727238	0.978417			0.85438	1.04189
hsa-miR-8071	1.71849	1.71127	2.28544			1.06727	1.33903	1.37195			2.0652	2.3539	1.99374			1.68182	1.48378			2.39426	1.44254			4.43512	1.65004	1.56518			1.55469	2.12087			3.38901	2.71278	1.31028			2.4435	2.20616	1.4799			2.85047	1.58978	1.10815			3.30986	2.32487
hsa-miR-8070	0.755446	0.514556	0.854196			0.702799	0.600588	1.0796			0.624231	0.775263	0.774842			0.585017	0.652433			0.453523	0.686444			0.740169	0.593862	0.513213			0.601111	0.582707			0.569867	0.651897	0.720665			0.651516	0.530859	0.604474			0.689465	0.781068	0.801026			0.667543	1.12242
hsa-mir-8070	0.569916	0.624092	0.817455			0.777943	0.76158	0.752553			0.848712	0.903311	0.549575			0.90139	0.731882			0.766087	0.947434			0.643192	0.802193	0.842835			0.65762	0.727278			0.704991	0.766295	1.87437			0.544553	0.671451	0.795755			0.807542	0.656319	0.716431			0.576168	0.669143
hsa-mir-8070	0.604005	0.435994	0.413303			0.358563	0.432734	0.405302			0.381946	0.8136	0.465701			0.480711	0.579169			0.372301	0.372063			0.418225	0.473233	0.393961			0.409214	0.428412			0.528791	0.421867	0.346579			0.484565	0.481045	0.375645			0.306823	0.420045	0.646906			0.410215	0.451744
hsa-miR-8069	10.8862	11.4477	11.8313			11.1067	10.8399	10.4629			11.0067	11.3984	11.6075			11.2944	11.0268			11.1653	11.1564			11.6379	11.6008	11.2638			11.3792	11.5777			10.9146	11.7535	11.822			11.2749	11.7305	10.5926			11.7828	11.6079	11.375			10.5489	11.8266
hsa-mir-8069	0.349158	0.751362	0.443314			0.603082	0.375192	0.47114			0.484298	0.379143	0.497685			0.342124	0.625697			0.72333	0.47095			0.95847	0.552532	0.307246			0.760331	0.63429			0.547935	0.586833	0.716586			0.555093	0.458458	0.388036			0.399956	0.461417	0.52801			0.569642	0.350966
hsa-miR-8068	1.10154	0.684521	0.622028			0.798234	0.884718	0.758799			0.704452	0.894839	0.906282			0.901307	0.878472			0.672796	0.788762			0.914317	0.737381	0.682736			0.841414	0.799236			0.837159	0.834042	0.846905			0.818532	0.656131	1.00282			0.856495	0.858579	0.836381			1.05083	0.975386
hsa-mir-8068	0.456732	1.02957	0.512781			0.698124	0.481105	0.503459			0.481047	0.528725	0.664489			0.467634	0.614488			1.49766	0.709825			0.866437	0.421761	0.79428			0.441826	0.392932			0.602881	0.737051	0.584489			0.964223	0.527068	0.592694			0.514498	0.580487	0.506297			0.443103	0.540554
hsa-miR-8067	0.677916	0.632241	0.602471			0.755819	0.630801	0.824831			0.519776	0.715179	0.744011			0.60029	0.54366			0.552368	0.877822			0.833453	0.902948	0.637243			0.807435	0.686871			0.676368	0.623215	0.769167			0.522744	0.684457	0.604473			0.66762	0.682005	0.858052			0.645801	0.639111
hsa-mir-8067	0.395376	0.487601	0.37567			0.52225	0.41155	0.422289			0.569103	0.435976	0.563783			0.556164	0.512318			0.44664	0.504404			0.389378	0.477478	0.49438			0.420885	0.450581			0.401028	0.496481	0.667546			0.494769	0.500544	0.431165			0.506092	0.839803	0.470227			0.573151	0.439494
hsa-miR-8066	0.764644	0.653823	0.403431			0.754351	0.676268	0.586971			0.619752	0.623427	0.631105			0.601948	0.579169			0.614413	0.602			0.515832	0.616762	0.864862			0.803712	0.60182			0.438372	0.653774	0.722597			0.547924	0.658028	0.601418			0.715374	0.646949	0.81741			0.747823	0.622508
hsa-mir-8066	0.934273	0.791522	0.844646			0.794466	0.740688	0.973506			0.594772	0.67601	0.698774			0.64792	0.741644			0.601834	0.572606			1.14645	0.97292	0.812646			0.855221	0.671611			0.763593	0.554171	0.503329			0.610803	0.839657	0.598969			0.67521	0.855322	0.732374			0.720002	0.65428
hsa-miR-8065	0.482367	0.671611	0.452799			0.454971	0.463645	0.48751			0.536527	0.526547	0.53182			0.466771	0.60669			0.3567	0.484586			0.486711	0.54958	0.37125			0.434059	0.501524			0.458902	0.580095	0.605629			0.447239	0.488012	0.500309			0.521158	0.500355	0.428758			0.677906	0.396813
hsa-mir-8065	0.421756	0.352663	0.428815			0.468316	0.646652	0.462858			0.503019	0.491607	0.590454			0.440577	0.372132			0.393051	0.42741			0.580812	0.406946	0.460414			0.691366	0.659318			0.820495	0.485102	0.446236			0.480994	0.527215	0.541063			0.414196	0.453216	0.533186			0.51902	0.499151
hsa-miR-8064	0.801567	2.07216	2.73609			1.23739	1.63416	0.865766			1.92766	0.723294	2.17258			1.04726	1.68143			1.83797	0.697269			1.94357	1.03705	1.34722			1.09738	0.981223			2.43536	2.09457	0.983292			2.21148	3.01505	1.10371			1.32334	1.03455	0.407293			2.03254	2.66189
hsa-mir-8064	0.696404	0.550886	0.516721			0.759087	0.633228	0.573646			0.865668	0.622538	1.27423			0.641818	0.503818			0.401009	0.534318			0.634796	0.63518	0.840121			0.643879	0.635035			0.779941	0.669246	0.584489			0.779682	0.787154	0.54984			0.608858	1.54531	0.989652			0.652005	0.483127
hsa-miR-8063	3.7425	5.3263	5.30415			2.81598	4.65696	2.92853			3.78792	5.02301	5.51466			4.68928	5.27431			5.08438	5.10179			6.35509	5.83184	3.46591			5.5215	5.0555			4.51607	5.97163	3.46669			4.22139	6.29835	4.86282			6.01369	3.60841	1.68679			4.6349	5.69661
hsa-mir-8063	0.632041	1.47262	0.773661			0.373325	1.174	0.820064			0.655226	0.674524	0.730537			0.616417	0.70442			1.01708	0.520244			0.71817	0.847098	0.697461			0.564341	0.683876			0.785597	0.815426	0.732078			0.526852	0.847186	0.751359			0.697214	0.721016	0.713948			0.527508	1.07653
hsa-miR-8062	0.513267	0.702807	0.753914			0.514968	0.871156	0.628409			0.474002	0.622538	0.529779			0.706852	0.652433			0.548048	0.542981			0.560929	0.783597	0.648447			0.764442	0.565341			0.514724	0.560902	0.679748			0.435258	0.545987	0.670104			0.77652	0.691422	0.656374			0.596311	0.534331
hsa-mir-8062	0.717419	0.653823	0.944659			0.852929	0.739144	0.838792			0.536527	0.741247	0.79922			0.647767	0.706477			0.552368	0.855901			0.515171	0.960461	0.929568			0.847307	0.880467			0.683827	0.725465	0.767617			0.602635	0.826845	0.770689			0.649022	0.717401	0.799327			0.68997	0.731204
hsa-miR-8061	1.18323	0.59247	0.546912			0.600602	0.798638	0.571327			0.445941	0.568261	0.662971			0.639152	0.437111			0.552368	0.5567			0.487175	0.725992	0.543045			0.65904	0.631889			0.49314	0.503596	0.637226			0.48479	0.595937	0.594724			0.576811	0.53946	0.576844			0.499782	0.486192
hsa-mir-8061	0.451361	0.392283	0.591105			0.667571	0.323055	0.388917			0.266904	0.494442	0.483809			0.55037	0.38979			0.589352	0.355677			0.444208	0.470401	0.489175			0.520397	0.600486			0.523884	0.523884	0.42205			0.400087	0.429789	0.401539			0.532328	0.675697	0.521733			0.396957	0.293602
hsa-miR-8060	0.832323	2.46657	2.23221			0.69785	1.17785	0.794182			2.76045	0.91856	1.21007			0.981762	1.83125			0.891571	1.14373			4.27787	0.590416	1.05837			0.973743	0.527368			1.42297	1.44572	0.794946			1.66368	0.962159	0.881574			0.954937	0.770958	0.669149			0.865357	1.41121
hsa-mir-8060	0.569643	0.521141	0.95305			0.591574	0.517435	0.749538			0.511513	0.501291	0.585201			0.713725	0.664182			0.503107	0.688784			0.447447	0.653232	0.452044			0.530445	0.606258			1.04125	0.548803	1.0926			0.451197	0.495643	0.486109			0.448166	0.604702	0.576844			0.842961	0.52101
hsa-miR-8059	0.697937	0.756819	0.569392			0.921055	0.566512	0.653517			1.30789	0.749729	0.732019			0.686186	0.898035			0.890353	0.569638			0.76445	0.574771	0.673555			0.540845	0.670009			1.04072	0.657056	0.57737			0.977889	0.647372	0.679451			0.871535	0.612695	0.689655			0.796596	1.52853
hsa-mir-8059	1.24488	0.863625	0.657428			1.00078	0.747961	1.113			0.80292	0.893853	0.691903			0.577784	0.554481			0.539294	0.768776			1.01822	0.697126	0.619821			0.626073	0.596918			0.812775	0.55236	0.737201			0.535479	0.664802	0.607111			0.543978	0.740256	0.614089			0.580121	0.805738
hsa-miR-8058	0.509379	0.413881	0.40044			0.515992	0.608072	0.581554			0.955209	0.466579	0.423738			0.440222	0.643472			0.43605	0.455246			0.504984	0.54984	0.620577			0.419371	0.688432			0.422165	0.409934	0.664133			0.638539	0.709722	0.676349			0.567145	0.520801	0.783326			0.462585	0.524737
hsa-mir-8058	0.915223	1.1034	0.66523			0.848437	0.700527	1.03623			0.630102	0.931624	0.692146			0.835453	0.712206			0.624499	1.17902			0.945777	0.830094	0.964729			0.710835	0.785971			1.08911	0.856774	0.786153			0.913659	0.778142	1.15987			1.10342	1.08711	0.800631			1.15579	1.03425
hsa-miR-8057	0.364557	0.386568	0.409401			0.692231	0.383975	0.499122			0.304546	0.486279	0.519314			0.370107	0.459863			0.361588	0.453286			0.363393	0.462782	0.468521			0.469816	0.400587			0.327126	0.379606	0.498001			0.489721	0.409018	0.479342			0.850575	0.385947	0.55533			0.331082	0.511153
hsa-mir-8057	0.849743	1.03067	0.853117			0.870207	1.13651	0.787793			0.894585	0.845641	0.738366			0.825705	0.802469			0.721382	0.840923			0.951319	1.05134	0.911656			0.820277	0.810923			0.85721	0.843601	0.891355			1.06081	0.891604	0.889433			0.905966	1.17907	1.4972			1.2112	0.721875
hsa-miR-8056	0.700811	0.6503	0.630014			0.848437	0.657916	0.528241			0.544508	0.724144	1.01402			0.629046	0.755622			0.672124	0.672352			0.617481	0.778967	0.595512			0.692721	0.908707			0.767876	0.637828	0.78549			0.695904	0.667698	0.687281			0.645661	0.84619	0.884817			0.742004	0.727588
hsa-mir-8056	0.908971	0.694265	0.77518			0.494841	0.638155	1.00107			0.894664	0.649528	0.573353			0.630124	0.51449			0.609095	0.646874			0.6574	1.35202	0.459742			1.04013	0.522259			0.640454	0.620524	0.548764			0.521404	0.530859	0.670282			0.690281	0.603836	0.60355			0.612908	0.604206
hsa-miR-8055	0.435161	0.324692	0.486804			0.42404	0.55821	0.447323			0.481605	0.655568	0.580077			0.400206	0.886206			0.552368	0.522761			0.673667	0.530343	0.620472			0.408682	1.4617			0.687375	0.576067	0.584489			0.441691	0.535782	0.762713			0.518996	0.468408	0.339144			0.520505	0.390887
hsa-mir-8055	0.767815	0.459665	0.569392			0.714731	0.474192	0.756541			0.540134	0.751768	0.416355			0.515359	0.546421			0.595082	0.63303			0.57116	1.20438	0.520392			0.611446	1.04091			0.603598	0.649501	0.912116			0.467431	0.537228	0.675181			0.714383	0.866668	0.634459			0.564978	0.481646
hsa-miR-8054	1.44572	0.504475	0.619647			0.510733	0.510946	1.10489			0.479751	0.60042	0.525528			1.01601	0.52007			0.462304	0.528085			0.739957	0.777118	0.772017			0.477255	0.631889			0.739372	0.579946	0.587443			1.00524	0.595937	0.54984			0.514407	0.752117	0.68109			0.739986	0.424878
hsa-mir-8054	0.938551	0.741243	0.875014			0.744707	0.774928	1.15182			1.27964	1.06695	0.877186			0.94222	0.854693			0.880287	1.01787			0.774964	1.12097	1.0796			1.21209	0.880467			0.724855	2.32848	0.91272			0.757052	0.982055	1.03918			0.866128	1.2993	1.04218			0.862347	0.728891
hsa-miR-8053	0.777173	0.584626	0.616208			0.627848	1.01984	0.59449			0.544017	0.641404	0.62044			0.58411	0.570869			0.38961	0.742079			0.616868	0.816931	0.546954			0.585581	0.708103			0.480151	0.800543	0.785332			0.58166	0.629985	0.514641			0.805059	0.554832	0.610584			0.612908	0.755616
hsa-mir-8053	0.672671	0.520083	0.681708			0.639314	0.943063	0.926517			0.641297	0.725257	0.651066			0.623154	0.843619			0.770305	0.696704			0.619116	0.727707	0.602002			0.658296	0.966368			0.62131	0.728197	0.872879			0.737265	0.629309	0.806598			0.637852	0.757687	1.10867			0.69101	0.651818
hsa-miR-8052	1.23511	2.96173	1.89651			0.954252	1.15882	1.48902			1.91045	1.3447	1.26214			1.38946	1.668			2.70614	1.29886			3.86137	1.29224	1.09097			1.56308	2.05387			1.96942	1.08101	1.42615			3.30044	1.32009	1.92119			1.26968	1.20115	1.61607			2.95751	2.34947
hsa-mir-8052	0.41822	0.751868	0.400223			0.453153	0.517146	0.503737			0.334438	0.444321	0.465701			0.465023	0.405249			0.40086	0.433615			0.434202	0.427969	0.510286			0.690164	0.416607			0.6818	0.535468	0.501047			0.541158	0.526013	0.417837			0.407387	0.544537	0.449211			0.552707	0.510489
hsa-miR-802	0.700811	0.594026	0.756119			0.840564	0.733491	0.695007			1.03331	0.743964	0.726078			0.69345	0.784027			0.618547	0.681635			0.582167	0.809835	0.76626			0.737056	0.946647			0.647452	0.708087	0.727619			0.5879	1.01025	0.742326			0.715202	1.20369	0.884817			0.854401	0.788055
hsa-mir-802	0.952745	0.413498	0.501119			0.801679	0.573998	0.537654			0.463212	0.659174	0.470039			0.734966	0.52007			0.405118	0.610547			0.509734	0.625579	0.636575			0.498507	0.501954			0.583726	0.487688	0.66603			0.591711	0.432993	0.608991			0.543841	0.5255	0.911259			0.629769	0.54385
hsa-miR-7978	0.458462	0.512111	0.545814			0.729577	0.530426	0.876867			0.528486	0.651973	0.664489			0.643968	0.898035			0.576215	0.702227			0.570291	0.52079	0.61092			0.523738	0.624156			0.63621	0.517213	0.751591			0.57101	0.739097	0.804975			0.577266	0.813605	0.467319			0.657597	0.379026
hsa-mir-7978	0.743515	0.751027	0.768609			0.823434	0.823988	1.11753			0.651376	0.797317	0.830577			0.792869	1.16276			0.725516	0.98051			0.919525	0.951166	0.854714			0.801733	0.89835			0.656302	0.785371	1.26121			0.903264	1.19853	0.928112			1.03863	0.991159	1.11395			0.766679	0.860662
hsa-miR-7977	10.7708	9.46807	8.7645			10.5579	9.89275	9.21109			10.3043	10.2158	10.2465			9.99048	10.1182			9.98628	10.2092			9.72888	6.3696	9.17833			9.54437	8.75161			11.7644	5.55834	2.76827			11.5391	8.86236	10.3876			9.01467	9.83452	8.1952			11.2619	9.34221
hsa-mir-7977	1.0499	0.762233	0.920763			1.38983	1.13021	0.875148			1.04008	0.884755	0.996411			0.911063	0.775154			0.957996	0.910307			0.708953	0.782455	0.734936			0.853459	0.501954			1.36181	0.769677	0.639944			2.5607	0.84799	1.15272			0.718502	0.776795	0.79255			1.15156	0.53476
hsa-miR-7976	0.75217	0.687002	1.09864			0.719122	0.719935	0.925229			0.589178	0.604121	0.638275			0.846154	0.728577			0.640009	0.595283			0.838282	0.951246	0.695977			0.841414	0.704516			0.687304	0.680418	0.931019			0.592343	1.04261	0.652201			0.712706	0.908961	1.10815			0.872926	0.939124
hsa-mir-7976	0.509688	0.657224	0.5769			0.615394	0.755391	0.80841			0.526385	1.05461	0.74887			0.614856	0.661571			0.369023	0.687131			0.464032	1.20123	0.631414			0.681729	0.620727			0.503771	0.627842	0.751591			0.4745	0.763435	0.545233			0.622903	0.654968	0.792287			0.411386	0.577944
hsa-miR-7975	9.18077	8.24187	7.66753			9.06091	8.56437	8.3413			8.57681	8.57407	8.63637			8.38589	8.65272			8.66946	8.89105			8.39193	5.37869	8.27831			8.73541	7.6506			9.44494	2.20254	3.23016			9.47273	7.83741	8.95821			7.8325	7.90532	6.45045			9.56706	8.30148
hsa-mir-7975	0.700811	0.475829	1.02699			0.594688	0.931394	0.707303			0.612363	0.554663	1.28964			0.793069	0.808437			0.601834	0.981057			0.503417	0.697666	0.749108			0.85368	0.626619			1.3108	0.481932	0.512414			1.66669	0.58662	1.15361			0.518216	0.568299	0.887448			1.16078	0.657216
hsa-miR-7974	1.12595	0.488679	0.697553			0.627808	0.53816	0.693369			0.91022	0.601895	0.621461			0.569602	0.461307			0.846122	0.509635			0.590699	0.620408	1.16684			0.739021	0.768308			0.576281	0.794783	0.653867			0.56941	0.522884	0.631375			0.654474	0.654968	0.714753			0.639864	0.622309
hsa-mir-7974	1.7163	0.751217	0.837073			0.691963	0.87688	0.745853			0.708298	0.899891	0.863137			0.819834	0.708404			0.757345	0.774625			0.708211	0.847517	0.927486			0.815142	0.817624			0.89052	1.08443	1.34552			0.920426	1.04702	0.770067			0.897061	0.827459	1.10815			0.874865	0.682913
hsa-mir-7973-2	0.598131	0.469872	0.516486			0.552869	0.501229	0.462574			0.620028	0.546189	0.644325			0.557376	0.510081			0.381034	0.722965			0.57116	0.86129	0.657722			0.539065	0.568151			0.809918	0.577126	0.809565			0.528459	0.57156	0.54984			0.594712	0.636772	0.663707			0.49068	0.618295
hsa-mir-7973-2	0.508532	0.454782	0.530666			0.536595	0.543927	0.503737			0.605286	0.531831	0.644325			0.528284	0.522875			0.373061	0.722965			0.477987	0.617204	0.63209			0.539065	0.568151			0.809918	0.598848	1.07892			0.527721	0.560228	0.536222			0.51969	0.574506	0.792588			0.49068	0.515475
hsa-mir-7973-1	0.430222	0.383511	0.529467			0.454459	0.550938	0.394308			0.380973	0.565844	0.591419			0.592634	0.40161			0.377184	0.406999			0.460664	0.45935	0.575668			0.664108	0.543799			0.369045	0.438612	0.486402			0.517575	0.371338	0.492591			0.399956	0.542135	0.646514			0.550056	0.391098
hsa-miR-7973	0.527746	0.698602	0.567748			0.683844	0.694835	0.663686			0.805585	0.501187	0.673235			0.557115	0.64395			0.729098	1.03208			0.574165	0.631447	0.773005			0.601135	0.711262			0.5314	0.959616	0.66603			0.638539	0.532287	0.456481			0.718502	0.592703	0.651683			0.566982	0.715033
hsa-miR-7856-5p	0.461736	0.612834	0.467844			0.555333	0.439549	0.491534			0.651376	0.525113	0.542724			0.564944	0.555974			0.569254	0.545213			0.711309	0.477219	0.631414			0.455021	0.661615			0.621077	1.2462	0.572215			0.559072	0.656694	0.418892			0.594153	0.438269	0.670523			0.506691	0.472126
hsa-mir-7856	0.529855	0.949695	0.753914			0.596434	0.663883	0.508516			0.499476	0.573251	0.630319			0.671586	0.627522			0.651028	0.528465			0.515987	0.713651	0.613576			0.556064	0.613013			0.509496	0.638585	0.74484			0.467016	0.570764	0.613555			0.727832	0.659297	0.756802			0.441867	0.366678
hsa-miR-7855-5p	1.5835	1.45994	0.622268			1.05321	0.907046	0.577267			0.775506	0.840326	0.874785			0.882293	0.92508			0.595039	0.734568			0.653769	1.1401	0.690798			0.914999	0.784398			0.866313	1.01077	0.934003			0.46762	0.695306	0.568947			1.11435	0.79275	1.01461			0.858017	0.658828
hsa-mir-7855	1.05701	1.01569	0.762624			0.615694	0.626922	0.597577			0.427556	0.570551	0.665079			0.508573	0.722348			1.76988	0.666977			0.659591	0.677827	0.510857			0.754567	0.86805			1.04684	0.524946	0.667507			0.509512	0.745077	0.689664			0.466864	0.471032	0.970014			0.473166	0.528244
hsa-miR-7854-3p	1.08348	0.364857	0.420991			0.291487	0.453821	0.321038			0.454246	0.438966	0.389406			0.416424	0.40161			0.503107	0.364593			0.4155	0.424421	0.795754			0.273452	0.232616			0.970458	0.728765	0.323104			0.524861	0.453866	0.539496			0.319932	0.411589	0.679536			0.31231	0.731437
hsa-mir-7854	0.852243	2.181	1.00564			0.869068	1.52837	0.839377			0.775506	0.765042	1.21907			1.00083	0.994228			2.44516	0.865031			0.854435	0.959497	0.896515			0.841414	0.619868			0.738001	1.0794	1.43375			0.974312	1.04853	1.03341			0.996194	0.888268	1.07533			1.12793	0.743971
hsa-miR-7853-5p	0.673485	0.556504	0.531657			0.755354	0.691632	0.937668			0.665363	0.775263	0.634833			0.705334	0.751134			0.547818	0.857451			0.558702	0.678214	0.76626			0.720828	0.726537			0.517143	0.739105	0.708801			0.722945	0.557271	0.827078			0.762269	0.635517	0.558385			0.593457	0.678423
hsa-mir-7853	0.385165	0.555021	0.692366			0.638328	0.533648	0.671879			0.670292	0.466789	0.666819			0.509829	0.52007			0.591566	0.466663			0.672736	0.777029	0.670379			0.639051	0.546703			0.714596	0.54632	0.632205			0.632706	0.497573	0.621204			0.548188	0.692908	0.568106			0.590646	0.938833
hsa-miR-7852-3p	2.77219	3.54255	1.90725			1.86147	1.63899	1.6892			1.66441	2.3413	2.12889			1.27229	1.6906			4.19979	2.58905			3.81299	1.65842	2.01164			1.32228	2.16214			2.10563	3.56817	1.46417			1.235	1.51951	1.58603			1.46511	1.44485	1.21242			1.17128	1.73602
hsa-mir-7852	1.23825	1.72522	1.06084			1.9706	1.16928	1.19738			0.993917	1.26503	1.41193			1.87171	1.01251			1.92382	1.38073			1.24666	0.884199	1.0455			1.02845	0.92872			1.00135	1.95752	1.30852			1.07201	1.08738	1.07366			0.982725	0.781165	1.10431			1.31047	1.17908
hsa-miR-7851-3p	2.66237	2.23391	3.01144			0.954941	1.90204	1.15359			1.49002	1.35085	1.90681			2.45493	3.15714			1.37176	1.78398			0.626078	3.33378	3.16394			1.45832	2.25226			1.55746	5.21293	2.36697			4.09739	5.42394	1.79797			4.42849	1.87256	3.94939			0.837184	4.20081
hsa-mir-7851	1.8304	1.45307	1.99019			1.17568	1.75364	1.54673			1.88847	2.00597	1.824			1.44816	1.42501			1.02944	1.49367			1.11493	1.53703	1.84195			1.69465	1.3922			2.71989	1.98138	2.314			1.35237	2.12146	1.49936			2.12954	1.55336	1.5551			1.28353	1.52493
hsa-miR-7850-5p	0.637972	1.04583	0.53415			0.98507	0.538016	0.753599			0.711397	0.628354	0.530603			0.61039	0.520063			0.71704	0.695245			0.738283	0.516701	0.631414			0.537008	0.69191			0.591338	0.711719	0.556021			0.437324	0.613162	0.673576			0.701352	0.950238	1.0964			0.626747	0.618169
hsa-mir-7850	0.661467	1.84334	0.674392			0.580334	0.535719	0.507803			0.492477	0.630535	0.651223			0.531047	0.568156			0.506692	0.696856			0.709769	1.14925	0.561036			0.664809	0.680253			0.586949	0.643903	0.881605			0.740113	0.641823	0.759861			0.765613	0.529577	0.699272			0.717597	0.76134
hsa-miR-7849-3p	0.509425	0.484313	0.569442			0.578069	0.53816	0.523604			0.455499	0.588468	0.619354			0.686709	0.538069			0.712409	0.558763			0.620724	0.603372	0.695977			0.489803	0.609905			0.495089	0.677011	0.539354			0.460776	0.550802	0.685311			0.532131	0.551868	0.644401			0.634684	0.529238
hsa-mir-7849	0.678418	0.920618	0.739254			0.549967	0.664173	0.644408			0.840827	0.673335	0.684917			0.933401	0.674532			0.90659	0.848024			0.729051	0.935578	0.694193			0.718766	0.67269			0.684865	0.901815	0.907542			0.535093	0.68234	0.672676			0.662395	0.821998	0.846617			0.612908	0.606882
hsa-miR-7848-3p	0.705796	1.04146	0.690901			1.40548	0.842161	0.829843			0.802579	0.775263	1.00602			0.773237	0.744546			0.563994	0.732372			1.11136	0.783597	0.658245			1.21991	0.751032			0.873735	0.789067	0.751591			0.560962	0.747083	0.881681			1.25799	0.964751	0.792287			0.613594	0.640171
hsa-mir-7848	0.622595	0.485907	0.630014			0.643506	0.673228	0.706878			0.459123	0.829175	0.509662			0.485068	0.640687			0.426613	0.490746			0.517747	0.567817	0.712847			0.491397	0.643871			0.536595	0.660015	0.751591			0.735143	0.437942	0.625129			0.614734	0.460684	0.914915			0.477822	0.558324
hsa-miR-7847-3p	6.19705	6.14689	6.64232			3.90713	6.11574	5.52871			5.55592	5.67499	5.51367			6.03689	5.66837			5.97289	5.88466			7.24661	5.51116	5.43347			5.9009	6.85692			6.16583	6.48804	6.26046			5.61666	6.40862	6.12597			6.99149	5.87162	5.37076			6.32976	6.28921
hsa-mir-7847	0.624994	0.589044	0.587244			0.637051	0.532027	0.534166			0.643392	0.522338	0.796396			1.31688	0.663158			1.91544	0.568879			0.596611	0.83368	0.633737			0.58662	0.674706			0.398063	0.569708	0.5605			0.603864	0.702544	0.74825			0.845207	0.764333	0.901652			1.00182	0.767064
hsa-miR-7846-3p	0.35923	0.692504	1.94567			0.264878	0.568127	0.229071			0.27637	0.483693	0.454076			0.582456	0.41777			1.87362	0.283178			1.52364	0.520632	0.717605			0.287802	1.68219			1.90145	3.13873	0.479399			2.98497	2.58954	1.06996			0.724477	0.657503	0.144983			0.521997	1.56095
hsa-mir-7846	1.83401	0.89239	0.918626			0.815159	0.985948	0.724006			0.840827	0.870479	0.920481			0.620795	1.00294			0.712607	0.726091			0.839657	1.07345	1.1081			1.04183	0.715881			0.745673	1.31929	0.7723			0.850539	0.905526	0.827037			1.1664	0.961814	0.796119			0.657778	0.952262
hsa-miR-7845-5p	3.05077	3.67893	5.49819			2.97892	4.05953	2.82979			4.01603	2.97243	4.46151			4.30077	3.65618			4.74997	2.54821			6.0421	5.58936	2.51636			4.46329	5.29366			3.75757	5.87559	5.39456			5.38753	5.80382	4.36568			5.59557	3.33875	3.08493			2.53748	5.35266
hsa-mir-7845	0.811376	1.0005	0.577538			0.728265	0.638342	1.03571			0.786268	0.775263	0.541648			0.669852	0.907495			0.65119	0.59741			0.818036	1.19599	0.79448			0.982869	0.880467			0.782014	0.895929	0.709073			0.967407	1.41929	0.666944			0.895035	0.749101	0.702213			0.708846	1.01893
hsa-miR-7844-5p	0.492397	0.626381	1.5319			0.656874	0.467636	0.605115			0.412231	0.505596	0.642506			0.482442	0.394685			0.643469	0.351888			0.404872	0.556753	0.507118			0.480082	0.773773			0.458341	0.524946	0.572642			0.640618	0.565313	0.54984			0.453798	0.450702	0.359171			0.586814	0.6222
hsa-mir-7844	0.602937	0.609488	0.66116			0.80079	0.796162	0.666766			1.03562	0.675292	0.810099			0.823472	0.714092			0.486817	1.27193			0.875511	0.976394	0.766259			0.675467	1.08444			0.811822	0.778695	0.887795			0.691293	0.750049	0.718605			0.900149	0.795387	1.10815			0.94771	0.796474
hsa-miR-7843-5p	0.560723	1.05422	0.816083			0.722664	0.671902	0.770782			0.837445	0.551478	0.652851			0.736438	0.70921			0.587008	0.92284			0.737712	0.566073	0.728861			0.798391	0.565341			0.835709	0.654245	0.767098			0.707789	0.772484	0.682864			0.67719	0.627182	0.46014			1.27526	0.756563
hsa-miR-7843-3p	1.29241	0.550526	0.516486			0.922354	0.518595	0.552628			0.651376	1.51658	0.672737			0.533401	1.07347			0.553723	0.529779			0.437537	0.417728	1.08096			1.28072	0.978845			1.07581	0.656596	0.868834			0.442586	0.745287	0.619642			0.643314	0.660297	0.505804			0.872874	0.636364
hsa-mir-7843	0.375574	0.523476	0.344666			0.536421	0.456888	0.507741			0.840827	0.494442	0.515117			0.396165	0.438367			0.304656	0.512054			0.635662	0.462257	0.770804			0.719357	0.445507			0.471159	0.382269	0.452452			0.356515	0.423609	0.613555			0.805399	0.384551	0.514902			0.384026	0.468033
hsa-miR-7706	0.632041	0.590205	1.08449			0.65698	0.6262	1.113			0.42786	0.494442	0.843842			0.795051	0.805311			0.453523	0.595283			0.651221	0.662265	0.643518			0.536792	0.572081			0.595461	0.649487	0.631692			0.569119	1.16937	1.56585			0.693892	1.18278	0.685186			0.63756	0.785017
hsa-mir-7706	0.529867	0.602147	0.580276			1.2071	0.53816	0.721696			0.572009	0.579253	1.02943			0.647456	0.652433			0.630106	0.696451			0.634796	0.706567	0.699427			0.750071	0.57825			0.511467	0.871837	0.584489			0.829838	0.631419	0.806753			0.655074	0.615191	0.475222			0.462072	0.676128
hsa-miR-7705	0.645278	0.500138	0.682362			0.982058	0.689223	0.692119			0.942453	0.838446	0.803736			0.911593	0.763589			0.815262	0.684175			0.731895	1.05466	0.640531			0.666417	0.631889			0.692317	0.728816	0.777548			0.687254	0.731256	0.699617			0.749335	0.707317	0.877811			0.828816	0.830463
hsa-mir-7705	0.548726	0.522479	0.580115			0.542563	0.557279	0.578655			0.778729	0.677564	0.529779			0.491628	0.99727			0.422309	0.588492			0.553903	0.547848	0.483204			0.537008	0.484447			0.49657	0.657056	0.577222			0.631243	0.58089	0.491875			0.554138	0.442078	0.446177			0.456626	0.607046
hsa-miR-7704	12.3697	11.888	11.4201			12.0376	11.506	11.8907			12.199	12.1961	11.4919			11.2402	11.467			11.9399	11.7415			11.6583	11.9048	11.5995			12.0293	12.1014			12.3156	12.2389	11.9332			12.3374	12.2293	11.5213			12.5298	12.092	11.9845			12.2206	12.2017
hsa-mir-7704	0.700811	0.514342	0.581251			1.51418	0.560672	0.6482			0.549055	0.682598	0.636141			0.443144	0.699871			0.578506	0.666977			0.634796	0.69212	1.19311			0.83147	0.811427			0.52599	0.704747	0.695758			0.912109	0.582805	0.54363			0.624106	0.920353	0.675241			0.792709	0.489644
hsa-miR-7703	0.524623	0.968241	0.484402			0.508952	0.507032	0.683558			0.559886	0.594975	0.465701			0.975333	0.588752			0.603215	0.666977			0.734729	0.793913	0.652241			0.692106	0.640342			0.494732	0.633816	0.760031			0.490593	0.567142	0.685311			0.446732	0.571029	0.958021			0.581781	0.628639
hsa-mir-7703	0.966235	1.00514	0.635903			0.954252	0.77398	0.689946			0.979881	0.664276	0.664489			0.794332	0.56873			0.552368	0.69149			0.699577	0.646047	0.801259			0.704318	0.520902			0.789689	0.656353	0.751609			0.562947	0.634299	0.673251			0.578483	0.694568	0.928161			0.7137	0.673633
hsa-miR-7702	0.635417	0.643891	0.717455			1.02085	0.825708	0.769518			0.682176	0.703236	0.988181			0.775747	0.62543			0.609388	1.17541			0.81539	0.789669	0.630182			0.823725	0.731417			0.553694	0.674194	0.898047			0.704651	0.741328	0.883826			0.830551	0.769669	0.803394			0.667692	0.625607
hsa-mir-7702	0.735626	0.608688	0.68994			0.859107	0.821057	0.679652			0.627466	0.775263	0.793325			0.609929	0.745638			0.917443	0.849908			0.721952	0.833842	0.74769			0.941709	0.940067			0.667056	0.784432	0.782614			0.79434	0.718675	0.656133			0.65981	0.9204	0.79646			0.612908	0.783858
hsa-miR-770-5p	1.06576	0.724183	0.779644			0.522769	0.869993	1.00935			0.642036	0.530528	0.650663			0.73672	0.530916			0.588423	0.602279			0.495714	0.745116	0.647652			1.56619	0.603422			0.665901	0.898961	0.854501			0.746481	0.79624	0.671485			0.620665	0.789192	0.768282			1.12398	0.702522
hsa-mir-770	0.596151	0.671315	0.609345			0.370114	0.723776	0.397554			0.671735	0.396376	0.612337			0.701151	0.363912			0.848644	0.5658			1.02877	0.453927	0.471834			0.567782	0.387117			0.996487	0.612134	0.477643			0.791423	0.520397	0.437287			0.718019	0.590643	0.710814			0.520956	1.2887
hsa-miR-769-5p	1.59701	1.92878	3.93632			1.28244	5.08827	6.31671			1.2992	3.31034	3.8156			5.17176	5.05575			2.07265	2.63911			1.49521	2.50625	4.55392			5.59958	4.94868			1.34371	1.79433	1.66085			3.34035	4.81883	4.3818			0.975929	4.74676	4.16327			0.806863	3.36388
hsa-miR-769-3p	1.18265	2.29332	3.36036			0.800406	4.46199	4.6627			1.31594	3.58598	3.17887			4.05305	4.1476			1.77821	1.01289			2.15929	0.943413	2.10919			1.27434	1.32719			0.794628	1.48865	1.10468			0.977889	1.57872	2.14755			1.21321	3.53503	1.13035			0.985784	2.74865
hsa-mir-769	0.580578	0.478113	1.21453			0.593004	0.649639	1.05523			0.536527	0.789573	0.695354			0.853245	1.1617			0.609496	0.954127			0.899854	0.856801	0.568235			0.766686	0.881045			0.535074	0.763335	0.692486			0.638539	0.708274	0.65745			0.590304	1.27362	0.807393			0.635445	0.663267
hsa-miR-767-5p	0.569643	0.653503	0.569392			0.684516	0.794465	0.793972			0.689252	0.676315	0.64444			1.04218	0.607523			0.766087	0.928864			0.530951	0.937977	0.749754			0.656567	0.69162			0.5874	0.610546	0.600436			0.670951	0.679887	0.591608			0.649022	0.871788	0.712274			0.712641	0.633428
hsa-miR-767-3p	0.789211	1.00693	0.909497			0.941363	1.27273	0.798861			0.682103	0.7119	0.911716			0.851396	0.937518			0.753542	0.834288			1.03261	1.05127	0.95752			1.06064	0.756807			0.692047	1.5778	1.94699			0.936697	0.772764	0.939455			0.868541	1.1803	0.661642			0.764052	0.828811
hsa-mir-767	0.862518	0.86314	0.951952			1.64795	0.929887	0.769781			1.12259	1.06204	0.826044			0.851581	1.09352			0.634327	1.20034			0.929817	1.13902	0.72199			0.817223	0.784411			0.656958	0.892845	1.79329			0.729116	1.08511	0.842638			0.766732	0.915816	1.15169			0.808529	0.817442
hsa-miR-766-5p	0.660779	0.792856	0.790634			1.51025	0.93842	0.588502			1.06512	2.66232	0.672194			0.57316	0.621718			1.06495	1.35002			0.739688	0.61604	0.594745			0.614904	0.704516			0.684865	1.42236	0.584489			1.02558	0.595937	0.766842			0.705617	0.722289	1.07744			0.976328	0.794939
hsa-miR-766-3p	1.53446	1.57479	1.10035			0.987412	1.49889	1.63604			1.56304	0.866439	1.28856			1.85103	1.61769			1.2818	2.34932			0.987496	0.89698	1.01331			0.904543	1.80436			1.09027	1.06524	0.895044			1.09812	1.11028	1.18161			0.886614	1.20803	0.901403			0.896345	0.852705
hsa-mir-766	0.3994	0.521668	0.323601			0.433669	0.564835	0.418904			0.336711	0.349658	0.471732			0.450383	0.548607			0.426028	0.428965			0.474433	0.438954	0.415653			0.398429	0.394429			0.366595	0.477536	0.505072			0.854248	0.603948	0.773997			0.600588	0.349241	0.442859			0.381025	0.909845
hsa-miR-765	1.45618	1.11624	1.6949			0.67259	0.783371	0.81588			0.931215	0.893403	0.876551			0.761145	0.819122			1.15696	0.834125			0.86682	0.950263	0.884513			0.675467	1.29946			1.15108	0.92532	0.751591			0.89288	0.912215	1.03135			0.805059	0.865895	0.595811			0.99274	0.753031
hsa-mir-765	0.449365	0.664546	0.531084			0.677098	0.469164	0.629391			0.735317	0.60951	0.528448			0.610486	0.526591			0.512794	0.61552			0.476254	0.799138	0.700557			0.601111	0.754625			0.505416	0.547677	0.683925			0.671273	0.521035	0.57257			0.451707	0.690797	0.648132			1.32629	0.50713
hsa-miR-7641	7.5436	6.87614	7.08934			6.41181	8.39393	6.2351			7.24333	6.9306	8.26225			7.86631	7.0624			8.25	7.95174			7.25648	0.917995	5.88189			6.79344	1.63074			9.38806	2.45172	0.489189			8.86679	6.87873	8.2603			5.03406	7.47106	1.48573			8.87117	8.09016
hsa-miR-764	1.51229	0.629144	0.747192			0.594141	0.695477	0.729511			0.594373	0.671918	0.707255			0.710284	0.808437			0.685687	0.476421			0.809483	0.599238	0.59181			0.774039	0.742817			0.63621	0.584502	0.615361			1.32519	0.773413	0.802489			0.733605	0.578395	0.653892			0.810952	0.604499
hsa-mir-764	0.484736	0.507349	0.799111			0.857738	0.846274	0.793972			0.570218	0.583973	0.541938			0.496952	0.761024			0.519049	0.518771			0.732244	0.579761	0.641842			0.713861	0.536317			0.562076	0.815426	0.568615			0.977889	0.527814	1.17198			0.779157	0.591014	0.628345			0.770813	0.563692
hsa-miR-762	10.2522	10.6298	10.0634			10.3904	9.14321	9.11724			9.94285	10.2692	9.35274			9.38972	9.5223			10.1331	9.88035			10.4559	10.5989	9.07497			10.1506	11.0985			9.49054	11.2323	10.5221			10.9626	11.1859	9.30553			10.6613	10.5818	10.617			9.46184	10.9292
hsa-mir-762	0.997795	0.855728	0.817097			1.0069	0.666758	0.699642			0.614091	0.816136	0.531871			0.771807	0.489352			0.515082	0.76023			0.644008	0.738538	0.631418			0.603178	0.809853			0.544443	0.697928	0.857663			0.562593	0.905827	0.61601			0.611737	0.760014	0.539559			0.551288	0.72188
hsa-miR-761	0.33689	0.761988	0.497049			0.494742	0.555939	0.439485			0.512399	0.710186	0.97719			0.405398	0.480637			0.737453	0.33662			0.401907	0.595386	0.379304			0.564903	0.3355			0.624511	0.612595	0.464341			0.488843	0.613716	0.54984			0.427652	0.471383	0.538696			0.884567	0.502179
hsa-mir-761	1.16348	0.48159	0.818337			0.666056	0.714631	0.615956			0.601222	0.799009	0.754527			0.73171	0.792777			0.567068	0.936568			0.629994	0.873157	0.721647			0.718559	0.741812			0.976286	0.701418	0.751591			0.663638	0.70733	0.84653			0.699753	0.594834	0.662141			0.96021	0.720763
hsa-miR-760	0.673704	1.74226	1.37082			0.739746	0.810577	1.16527			0.641446	0.800482	0.967909			1.12878	0.839554			1.04844	0.791527			0.821918	0.691028	0.76626			1.38818	0.997136			0.857376	1.88881	0.636758			1.18812	1.32477	1.05359			0.857328	0.927363	0.576094			0.800029	1.5746
hsa-mir-760	1.01215	0.731667	0.961754			1.01519	0.773837	0.864136			0.775506	0.775263	0.988705			0.846523	0.7811			0.951455	0.950674			0.878546	0.746012	0.806243			0.787841	1.04394			1.78508	0.782317	0.8584			0.888414	0.922837	0.842869			0.995162	0.705611	1.24214			0.866787	1.30719
hsa-miR-759	1.05012	0.715697	0.762511			0.763281	0.804431	0.793972			0.78996	0.912522	0.773058			0.816267	0.81969			0.722736	0.772207			0.634796	0.738892	0.618687			0.841414	0.73957			0.652872	0.827063	0.816343			0.764914	0.944067	0.796374			0.659403	0.603598	0.669099			0.866787	0.790087
hsa-mir-759	0.938541	0.635733	0.638639			1.01079	0.604114	0.730437			0.762755	0.748718	0.66399			0.990697	0.652433			0.496924	0.64971			0.59028	0.603214	0.947712			0.639608	0.704516			0.69126	0.524946	0.58866			0.57827	0.691349	0.665359			0.73413	0.665634	0.873146			0.567522	0.586423
hsa-miR-758-5p	0.632041	0.45977	0.716882			0.676172	0.635018	0.803343			0.684447	0.703987	0.67127			0.614856	0.722439			0.625011	0.556195			0.641929	0.598429	0.439136			0.711589	0.801374			1.14184	0.617698	0.787713			0.576209	0.668968	0.739631			0.502674	0.616609	0.493241			0.902909	0.474599
hsa-miR-758-3p	0.476314	0.24729	0.341684			0.34239	1.40758	0.547701			0.480071	0.484022	0.427474			1.16799	0.645493			0.565671	0.587376			0.348259	0.421761	1.47747			0.749086	0.511954			0.296685	0.488385	0.558567			0.67992	0.265662	0.611542			0.396659	0.894501	0.506045			0.266465	0.739721
hsa-mir-758	0.637848	0.594956	0.469633			0.743678	0.697509	0.730747			0.588151	0.762039	0.710996			0.619469	0.579169			0.670555	0.612377			0.635329	0.715128	0.809676			0.618641	0.568664			0.638186	0.524946	0.688366			1.20224	0.605743	0.623701			0.555633	0.737132	0.692707			1.14174	0.47337
hsa-miR-7515	0.403421	0.854943	1.27342			0.486143	0.600588	0.587044			0.54635	0.37645	0.590662			0.55037	0.345156			0.726629	0.790305			1.6495	0.412201	0.453388			0.310273	0.560775			0.844879	0.58414	0.625396			0.681866	0.530777	0.370876			0.463352	0.779579	0.365634			0.375119	0.770198
hsa-mir-7515	4.36203	3.18307	3.3847			4.29101	2.28956	1.92231			2.99495	2.74071	2.77981			1.13315	2.58873			4.379	1.86537			2.53108	1.94365	4.20303			1.35112	3.4164			4.66538	4.31743	1.7926			2.50483	1.57653	1.94437			2.72768	2.61108	3.53947			3.44185	2.30402
hsa-miR-744-5p	6.97357	7.01347	6.85747			6.37569	7.29358	7.18072			5.07506	6.96015	6.85522			6.83967	6.66484			7.11599	7.45351			6.25124	6.41201	6.36003			6.86568	7.27526			6.1396	8.5026	8.02676			7.54901	7.96688	7.64564			7.15991	7.32415	7.06636			6.58133	7.57278
hsa-miR-744-3p	0.656021	0.784191	1.05652			0.685892	1.41353	1.84533			0.883308	0.881236	2.15206			0.893805	0.771014			0.77698	0.750157			0.795703	0.839409	0.766259			1.28072	0.720032			1.07044	0.814581	1.76936			0.761762	0.74994	1.18494			0.905855	1.5441	0.859896			0.733721	0.735586
hsa-mir-744	0.709256	0.87925	0.945712			0.938481	1.58273	0.821881			0.635361	0.980622	0.921346			0.862125	1.29218			1.46767	0.931285			0.791791	0.716938	0.737652			0.644627	0.972777			0.839712	0.836627	0.664895			0.646984	0.693034	0.860727			0.693307	0.682377	0.894025			0.788325	1.10926
hsa-miR-718	1.02202	1.13516	1.60925			0.950169	1.08319	1.10892			0.635692	2.23741	1.91197			1.70161	1.05225			1.70022	1.59474			1.24987	1.03661	0.838752			1.24955	1.16379			1.02727	1.35651	1.82858			0.97814	1.19853	0.883092			1.79613	0.957813	1.10407			0.918091	1.87979
hsa-miR-7162-5p	0.509425	0.435431	0.542617			0.62652	0.799671	0.633472			0.432984	0.694107	0.55591			0.507735	0.607217			0.330787	0.612606			0.523041	0.590544	0.524292			0.457075	0.537184			0.419525	0.657056	0.861555			0.519679	0.602991	0.625148			0.5076	0.595212	0.464328			0.826882	0.452723
hsa-miR-7162-3p	0.58201	0.84882	0.62888			0.686943	1.91301	0.455918			0.72052	0.597709	1.77334			1.25474	0.563956			1.22362	0.890002			1.7217	0.630274	0.499747			0.489621	0.530661			0.606086	0.478263	0.682119			1.05085	0.544053	1.49487			0.631204	0.54888	0.661751			1.21999	0.721875
hsa-mir-7162	0.382383	0.904948	0.78187			0.537147	0.555107	0.592086			0.58138	0.500616	0.704273			0.52092	0.519173			0.721525	0.355677			1.38127	0.938167	0.695977			0.565179	0.320999			0.478565	0.711024	0.481148			0.409816	0.524192	0.485134			0.44995	0.543155	0.51445			0.518811	0.4844
hsa-miR-7161-5p	0.619359	2.08666	0.690031			0.597601	0.788095	0.483002			1.86192	0.706283	0.741041			0.807347	0.885502			1.58156	0.90115			1.59028	0.620408	0.880163			0.469031	0.704516			1.56242	0.731954	0.610923			0.785209	0.673052	0.796598			0.591782	0.560707	0.792287			1.17284	1.00699
hsa-miR-7161-3p	0.69859	0.653761	0.416401			0.473158	0.53816	0.647455			0.521682	0.659337	0.590662			0.448573	0.609581			0.435773	0.607214			0.41233	0.602498	0.551974			0.558873	0.827467			0.435339	0.407343	1.27933			0.521945	0.552373	0.498671			0.455521	0.69701	0.630281			0.496313	0.431399
hsa-mir-7161	0.924114	0.633273	0.853437			0.861811	0.692639	0.718246			0.573528	1.02092	0.705225			0.811792	0.90627			0.644178	0.778363			0.671798	0.624681	0.739671			0.639581	0.880467			0.671274	0.58414	1.09789			0.76078	0.917479	0.883531			0.77847	0.86837	0.713948			0.592358	0.632552
hsa-miR-7160-5p	0.704517	2.40128	0.548264			0.754351	1.83276	0.470089			0.746621	0.803583	0.69464			0.738614	0.770144			0.858032	1.01979			1.32805	0.748304	0.513213			0.749086	0.769195			0.605827	0.598833	0.758565			0.830862	0.660075	0.54984			1.08691	0.971371	0.671487			0.706198	0.676532
hsa-miR-7160-3p	0.683338	0.638654	0.600278			0.619423	0.671902	0.562495			0.484584	0.549297	0.71119			0.559965	0.557946			0.601834	0.621997			0.580503	0.848322	0.989734			0.813811	0.69017			0.727499	1.32759	0.749563			0.887583	0.676159	0.645572			0.721782	0.791159	0.587321			0.666901	0.605532
hsa-mir-7160	0.511177	0.415686	0.442176			0.439897	0.400182	0.445634			0.389354	0.678601	0.622978			0.59328	0.735818			0.513045	0.508783			0.633592	0.466483	0.368286			0.379078	0.478137			0.2746	0.347067	0.563753			0.450701	0.507148	0.38171			0.330963	0.346436	0.52611			0.60691	0.346865
hsa-miR-7159-5p	0.237187	0.401539	0.604833			0.37362	0.53108	0.371219			0.612981	0.449257	0.320651			0.39208	0.401165			0.447493	0.36073			0.347276	0.570081	0.419807			0.251716	0.346819			0.414243	0.251581	0.484801			0.318427	0.451068	0.321933			0.397537	0.454448	0.419614			0.258078	0.340407
hsa-miR-7159-3p	0.572878	0.4128	0.553399			0.740551	0.636	0.715348			0.431839	0.557894	0.475027			0.582021	0.717222			0.42262	0.57018			0.634796	0.453964	0.568572			0.479724	0.631889			0.423681	0.55071	0.680151			0.521721	0.502524	0.665023			0.504183	0.589702	0.534601			0.506555	0.491249
hsa-mir-7159	0.63969	1.41918	0.582544			0.754279	1.08149	0.709908			0.893743	1.1441	0.681997			0.55454	0.531915			1.24442	0.661341			0.519254	0.57789	0.425961			0.579666	0.748299			0.854149	0.519952	0.650547			0.473242	0.626938	0.497224			0.586333	0.721027	0.534301			1.69989	0.600021
hsa-miR-7158-5p	0.632041	0.674596	0.569392			0.562776	0.491053	0.673438			0.571052	0.640742	0.528566			0.500734	0.689771			0.511605	0.741583			1.86422	0.509559	0.693799			0.747411	0.631889			0.541102	0.686028	0.512754			0.700004	1.0626	0.447368			0.610523	0.549599	0.663064			0.64689	0.6541
hsa-miR-7158-3p	0.667581	0.800578	0.897516			0.866722	0.786444	0.745332			0.702512	0.959534	1.07049			0.822575	0.67791			0.886101	0.82077			0.839657	1.07035	0.854097			0.841414	0.854572			0.583147	0.964505	0.898952			0.712565	1.00796	0.84653			0.805059	0.837442	0.86938			0.630284	0.660023
hsa-mir-7158	0.841004	0.813002	0.824738			1.04779	0.846857	1.05767			0.867403	0.918636	0.909242			0.853667	0.84184			0.590595	0.829131			0.768088	1.45556	0.831596			0.856534	0.870346			0.443065	0.845145	1.26146			0.726648	1.22953	0.801645			0.82415	1.09589	0.881315			0.790904	0.687827
hsa-miR-7157-5p	0.829921	0.614081	0.630014			1.00883	0.560845	0.767285			0.611634	0.75635	0.663591			0.733167	0.722439			0.538931	0.667322			0.587336	1.00231	0.554753			0.719169	0.678348			0.696511	0.669696	1.03386			0.557681	0.713152	0.746351			1.0814	0.701427	0.674206			1.11463	0.649156
hsa-miR-7157-3p	0.929561	0.813605	0.568349			0.776394	0.474962	0.822379			0.951443	0.713574	0.684629			0.60546	0.921696			0.995549	0.695836			0.649267	0.697666	0.766259			1.109	0.868331			0.723858	0.768901	0.649621			0.604296	0.693639	0.714858			0.74766	0.753449	0.713948			0.861872	0.560546
hsa-mir-7157	0.799598	0.686919	0.637199			0.687457	0.69906	0.726614			0.762449	0.863667	0.994553			0.671083	0.632613			0.530264	0.695008			0.590753	1.26868	0.689828			0.675467	0.681247			0.606731	0.935465	0.738929			0.661505	0.770616	0.685311			0.640977	0.64194	0.741106			0.599992	0.64293
hsa-miR-7156-5p	0.427138	0.531761	0.569392			0.64172	0.53816	0.641546			0.477213	0.475317	0.52194			0.531245	0.507685			0.529677	0.502602			0.571402	0.479493	0.513213			0.467134	0.964168			0.609034	0.713464	0.728727			0.597875	0.576812	0.50732			0.500955	0.448205	0.474581			0.508165	0.4844
hsa-miR-7156-3p	0.874326	1.59144	0.806413			0.83741	0.922572	0.870493			0.855922	0.694502	0.70269			0.820715	0.922499			0.758206	0.633484			0.992993	0.722307	1.00066			1.24114	0.913762			1.11013	0.965201	0.789793			1.85719	0.783488	0.631226			0.704639	0.692254	0.615045			0.726237	0.980449
hsa-mir-7156	0.387622	0.387829	0.518861			0.89387	0.645791	1.08396			0.559843	0.64765	0.569592			0.507881	0.40161			0.583535	0.40111			0.463519	0.551014	0.448447			0.537008	0.44822			0.483804	0.518799	0.59433			0.455249	0.755031	0.611515			0.516142	0.58846	0.546921			0.458732	0.64137
hsa-miR-7155-5p	1.40223	1.61652	1.98447			0.778867	1.04902	0.951129			0.808533	1.01939	1.00061			1.00331	0.80959			0.678123	1.06915			0.923908	0.884199	0.827486			0.848134	0.721991			0.610644	1.48455	1.11307			0.795696	1.01187	0.870882			1.03823	0.867904	0.765811			1.10709	0.949179
hsa-miR-7155-3p	0.989342	0.875218	0.740276			1.07566	0.92742	0.892174			1.26993	0.895421	0.877453			0.724147	0.852052			0.775577	1.10201			0.808996	1.00108	0.791864			0.936452	0.781943			0.856609	1.0105	1.29661			0.917028	0.941793	0.84653			0.866506	0.977638	1.21197			0.836537	0.910133
hsa-mir-7155	0.909898	0.678561	0.6933			1.02252	0.888995	1.01715			0.791582	0.793121	0.84212			0.885845	0.788133			0.765638	0.81453			0.634796	1.00231	0.720073			0.84378	0.963037			1.06699	1.01757	1.11098			0.721994	1.06102	0.969188			1.00464	0.829054	1.26383			1.37631	0.959408
hsa-miR-7154-5p	0.985856	0.880914	1.05519			1.28916	1.01813	1.62708			1.5376	1.52066	1.12547			1.1884	1.4602			0.815311	0.928713			0.928018	1.26064	1.39275			0.944938	1.24121			0.709198	1.22172	1.1974			0.967166	1.09621	1.06864			1.03235	1.20177	1.09039			1.11463	0.998497
hsa-miR-7154-3p	0.649707	0.477379	0.64084			0.712113	0.627118	1.06814			1.01287	0.503831	0.539168			0.409405	0.46556			0.902996	0.417825			0.598578	0.54984	0.642239			0.659257	0.440225			0.752712	0.736871	0.775946			0.605023	0.649025	0.557976			0.556613	0.664357	0.58767			0.928489	0.732701
hsa-mir-7154	0.614544	0.9747	0.569392			0.677098	0.573973	0.657537			0.538686	0.85154	0.47154			0.648641	0.497001			0.553346	0.531736			0.43768	0.64093	0.756151			0.528411	0.704516			0.651509	0.744115	0.511792			0.707784	1.12807	0.699082			0.649641	0.864771	0.61092			0.487436	0.717175
hsa-miR-7153-5p	0.566796	0.546315	0.662253			0.471479	0.588864	0.57192			0.691083	0.907322	0.512709			0.53558	0.574241			0.628576	0.52763			0.632504	0.564404	0.631414			0.841414	0.537959			0.674935	0.556418	0.567419			0.460776	0.510554	0.551296			0.579154	0.541362	0.628293			0.595838	0.570713
hsa-miR-7153-3p	0.422989	0.270949	0.43377			0.362653	0.305721	0.314645			0.780248	0.345678	0.393147			0.335298	0.233695			0.433672	0.769916			0.681212	0.384163	0.371151			0.424513	0.313978			0.237427	0.304581	0.306532			0.409816	0.329936	0.345626			0.383411	0.315379	0.281378			0.308594	0.339339
hsa-mir-7153	0.63309	0.529893	0.569392			0.72567	0.706546	0.721547			1.01322	0.723562	0.653439			0.625364	0.671775			0.608667	0.680018			0.716993	0.827498	0.701793			0.841414	0.584682			0.782375	0.58463	0.678688			0.876254	0.707939	0.908744			0.60932	0.654968	0.786435			0.957285	0.58734
hsa-miR-7152-5p	0.556672	0.513315	0.409401			0.609132	0.528625	0.366874			0.422658	0.395065	0.461813			0.516108	0.452104			0.377757	0.741362			0.385557	0.440376	0.513213			0.375131	0.319813			1.38297	0.427598	0.423813			0.522697	0.429084	0.508699			0.475424	0.359778	0.490922			0.544942	0.294377
hsa-miR-7152-3p	0.78438	0.755532	1.77942			0.831512	0.959449	0.829942			1.08186	0.86658	1.06084			1.41804	0.993941			1.98595	1.00494			2.68607	0.850243	1.15656			0.958504	0.831376			0.856682	1.00529	0.914485			1.32808	1.05767	0.723789			4.25465	1.03862	0.956108			0.850119	1.10928
hsa-mir-7152	1.70685	0.681958	0.69075			0.755887	0.670998	0.826489			0.691791	0.796515	0.780096			0.791134	0.819933			0.715831	0.694519			1.04795	0.783597	0.694152			0.906762	1.08886			0.968067	0.814781	0.789976			0.718059	0.679158	0.754598			0.779288	0.732846	1.28758			1.70183	0.717867
hsa-miR-7151-5p	0.37293	0.380126	0.293254			1.34868	0.416164	0.633472			0.33743	0.34137	0.346732			0.347094	0.389168			0.437324	0.434551			0.572813	0.72809	0.394807			0.312084	0.331577			0.426772	0.545402	0.917958			0.338781	0.720836	0.349486			0.312688	0.431343	0.547189			0.552707	0.965623
hsa-miR-7151-3p	0.820337	0.957585	0.851389			0.745593	0.78485	0.471993			0.388734	1.17072	0.719234			0.639246	0.52007			1.14963	0.903472			1.00022	0.976162	0.713518			0.885576	0.646524			0.84448	1.67151	0.746076			0.647589	1.22109	0.764868			1.67585	0.859933	0.621006			0.769244	1.08932
hsa-mir-7151	0.455324	0.487999	0.636585			0.627333	0.42384	0.48403			0.374679	0.519307	0.757556			0.622473	0.458282			0.691063	0.452301			0.502039	0.587515	0.478253			0.527981	0.501916			0.56146	0.474059	0.609354			0.375473	0.601009	0.493008			0.522419	0.505329	0.658746			0.459873	0.463462
hsa-miR-7150	4.06432	6.28021	5.97919			5.12885	5.46151	5.04922			5.61994	5.66543	5.33527			5.35762	5.31135			6.08447	5.73264			6.1675	6.21745	4.96953			5.39778	8.49645			3.71126	7.55321	7.29106			6.94177	7.01755	5.34738			7.45521	6.16285	6.80958			5.21409	6.63218
hsa-mir-7150	0.516582	0.501963	0.448951			0.540184	0.65635	0.546707			0.910593	1.13236	0.529779			0.374621	0.484877			0.344497	0.57432			0.431947	0.516603	0.487024			0.427204	1.11599			0.612764	0.351817	0.625527			0.390322	0.619682	0.501754			0.42426	0.419063	0.637833			0.501954	0.414875
hsa-miR-7114-5p	1.64145	3.62187	3.13351			0.794799	3.23185	1.23347			1.37443	1.72088	1.63176			1.03114	1.47051			2.64958	0.970326			3.61781	1.29338	2.98834			2.17814	1.4941			2.0372	2.59566	0.846477			3.51544	2.89004	1.90943			1.62776	1.39617	1.14608			2.44015	3.65436
hsa-miR-7114-3p	0.700811	0.813605	0.807223			1.01527	0.739521	1.30473			0.778669	1.15918	0.7175			0.705233	0.646908			0.774065	0.850293			0.883317	0.677597	0.719871			1.03123	1.23068			1.02707	0.752028	0.640817			0.923697	0.896452	1.12715			1.71993	0.707325	0.798505			0.755316	1.57524
hsa-mir-7114	1.1107	1.60724	1.58911			0.922675	1.08212	1.12872			1.20033	1.17953	1.56405			1.02876	0.947661			2.28994	2.28964			3.24688	1.27308	1.85526			1.13664	1.286			0.89315	1.43349	1.0543			3.45794	1.61435	1.2151			1.38598	1.32188	0.791385			1.20126	1.71392
hsa-miR-7113-5p	0.771858	0.595534	0.818326			0.875108	0.881294	0.92332			1.22391	0.910146	0.924333			1.07349	0.87285			0.819599	0.707604			0.543759	0.84187	0.631414			0.650931	0.615161			1.04856	0.943386	0.904321			1.11061	0.783539	1.5248			0.858588	1.10028	0.812256			0.519249	0.757825
hsa-miR-7113-3p	1.3033	1.23443	0.961836			2.36151	0.799401	0.846908			0.988764	0.952613	1.63805			0.94795	0.92433			0.854091	0.758605			0.896038	0.892304	1.56846			1.18972	0.881866			0.651661	2.08907	1.02349			0.699071	1.23837	0.939343			0.903148	0.726434	0.969928			0.93134	1.52905
hsa-mir-7113	0.447523	0.504475	0.609107			0.661362	0.736415	0.622503			0.443005	0.610674	0.608916			0.706037	0.56272			0.555604	0.613369			0.534241	0.497406	0.734063			0.548678	0.60799			0.438372	0.524946	0.794241			0.56437	0.616534	0.632877			0.838833	0.718464	0.522			0.631162	0.502653
hsa-miR-7112-5p	0.688737	2.24406	3.52546			0.850577	1.03678	2.34692			1.18513	1.33147	1.43492			2.47146	1.81974			1.53103	1.16714			2.27846	2.42041	1.1081			1.45029	3.51207			2.24085	2.01502	2.13497			3.97258	3.23548	1.06853			3.30391	1.13652	0.989652			1.85885	2.10328
hsa-miR-7112-3p	0.836818	0.813605	0.924659			0.996159	0.754203	0.71447			0.840173	0.754558	0.895361			1.39905	0.940457			0.766087	0.826155			0.898771	0.939534	1.56846			0.841414	1.01249			0.842848	0.815012	0.883611			0.770559	0.974664	0.972108			1.0211	0.734102	0.947757			0.787285	1.24059
hsa-mir-7112-2	0.561365	0.603411	1.15272			0.746073	0.656878	0.509255			0.843414	1.94905	0.817766			0.686709	0.831696			1.0791	1.08093			0.608159	0.6215	0.590122			0.503675	0.441318			1.90051	0.615345	0.681066			0.950165	0.660689	0.70402			0.426828	0.47559	0.516764			1.25479	0.756343
hsa-mir-7112-1	0.561365	0.603411	1.15272			0.746073	0.656878	0.509255			0.843414	1.94905	0.817766			0.686709	0.831696			1.0791	1.08093			0.608159	0.6215	0.590122			0.503675	0.441318			1.90051	0.615345	0.681066			0.950165	0.660689	0.70402			0.426828	0.47559	0.516764			1.25479	0.756343
hsa-miR-7111-5p	0.788869	3.38995	4.68769			1.12982	2.57094	1.25687			1.48129	2.03661	2.64293			3.28388	1.72234			3.65104	1.2558			2.91727	2.50625	1.3012			1.95817	6.57819			4.18881	6.28932	2.58956			4.50745	5.1172	3.86425			1.63209	4.40635	2.21066			3.54839	4.76221
hsa-miR-7111-3p	0.740197	0.813605	0.870493			0.915551	1.06037	0.875238			0.823834	0.78779	1.12095			0.842221	0.901011			0.658425	0.965795			0.98971	0.886166	0.955031			0.73848	0.950794			0.709879	1.64262	1.16796			0.660893	0.885637	1.08119			0.766897	0.738661	0.817579			0.616385	1.04522
hsa-mir-7111	0.801699	0.985739	0.687393			0.997829	0.784527	1.00107			0.785838	0.803373	0.881658			0.778478	0.631817			0.750195	0.9209			0.801366	1.11441	0.872837			1.26934	0.880467			1.35249	1.20846	0.876762			0.868482	0.987422	1.06574			1.0073	0.746737	0.800676			1.00704	0.850167
hsa-miR-7110-5p	5.65437	6.88201	6.93384			6.39385	6.45611	6.53709			5.17808	6.91661	6.63542			7.00012	6.35151			5.81801	6.51471			6.56694	8.1785	6.41284			6.39825	7.15728			5.86809	7.72084	7.52963			6.36916	7.27095	5.70852			6.4029	6.47369	8.03798			5.91595	6.56026
hsa-miR-7110-3p	0.652811	0.703079	1.13814			0.754351	0.587415	0.543423			0.757408	0.694107	0.814581			0.664112	0.779842			0.756286	0.570868			0.717753	1.56531	0.968025			1.27458	0.559131			0.608555	0.658551	0.717723			0.840305	0.691393	0.638739			0.850788	0.750923	0.778609			0.595045	0.610171
hsa-mir-7110	1.36541	0.803464	0.56537			1.08514	0.729395	0.963477			2.15646	0.807624	0.679243			1.02406	0.898035			0.769108	0.937656			1.00337	1.03974	0.824381			0.815236	0.951851			0.944365	1.82841	0.883478			0.759765	0.839657	0.781886			0.96796	1.06067	0.970094			0.866697	0.576018
hsa-miR-711	0.8532	1.57806	1.8009			0.826167	0.993858	0.772405			1.7671	1.0876	0.817588			1.00311	0.795142			1.20993	0.741362			1.03257	0.870739	0.917547			0.980855	1.63105			1.71044	1.89308	0.775424			2.85957	0.914071	1.09239			1.11046	1.17138	0.82671			1.56705	1.31436
hsa-mir-711	7.54597	6.94716	6.97456			7.66909	6.64589	8.22098			8.10731	7.70378	7.04254			6.86045	7.28845			6.73902	6.90978			6.59696	6.54872	7.61145			7.58145	7.53059			7.76717	6.34163	5.65496			7.81295	7.41975	6.68497			6.39997	6.8434	7.98782			7.76324	6.44119
hsa-miR-7109-5p	5.02314	4.8865	5.2723			1.18553	3.88399	2.46952			3.9751	4.43549	4.1788			4.58518	3.59685			4.412	4.62256			5.70962	3.55384	2.88681			4.59564	7.09736			3.44486	6.31724	4.01009			4.81912	4.86591	3.76575			5.48022	3.95991	4.39619			3.46491	5.15795
hsa-miR-7109-3p	0.788516	1.49377	1.13926			0.590152	1.23342	0.553529			0.647231	0.853669	0.707799			1.1514	0.879142			1.00783	0.591138			0.756514	1.17629	0.902167			0.744941	0.641554			0.674628	1.12664	0.876764			0.634394	0.919265	0.899149			1.00616	0.669337	0.803552			0.670247	0.598857
hsa-mir-7109	0.806845	0.840514	0.569275			0.898631	0.72254	0.735382			0.769927	0.726086	0.578182			1.09798	0.568473			0.689768	0.74948			1.18798	0.668811	1.17643			0.723871	0.714623			1.0559	0.71575	0.947482			0.807854	0.624622	0.685311			0.748209	0.69294	0.664369			0.784351	0.780532
hsa-miR-7108-5p	9.2821	9.56936	9.10403			9.70971	8.58211	8.19543			9.20674	8.83137	9.05191			8.71366	8.98472			9.28412	9.13963			9.79951	9.99402	8.21083			9.33751	9.86611			9.02241	10.3302	10.1597			9.58526	9.98145	8.60764			10.097	9.53182	9.59136			8.51671	9.96603
hsa-miR-7108-3p	1.38776	1.22587	0.89698			0.858487	0.824208	0.887486			0.835008	1.60938	1.67064			1.00779	1.13384			1.01964	1.03729			0.79027	1.12452	0.940071			0.896688	1.88856			0.915197	0.996713	0.922581			0.993095	1.00531	1.75908			1.24011	0.950054	0.987171			1.37371	1.06149
hsa-mir-7108	1.15676	1.32409	1.63814			1.18321	1.25457	0.932596			1.07587	1.29768	1.43183			1.23328	1.21749			1.51418	1.37245			1.5576	1.43836	1.10144			1.43255	1.36375			1.04256	1.72436	1.42421			1.3472	1.53833	1.05359			1.74054	1.50269	1.1433			1.39086	1.66603
hsa-miR-7107-5p	5.91627	6.54824	6.44066			5.6247	6.8008	5.50855			5.98241	6.42909	5.68456			6.54127	6.15195			6.21711	6.14774			6.78032	8.03878	5.33175			6.29214	9.47056			4.97018	7.50483	8.05476			6.96826	7.35995	6.29528			7.1971	6.54591	6.79642			5.25794	6.7823
hsa-miR-7107-3p	0.451045	0.314524	0.516486			0.572713	0.937828	0.501037			0.316743	0.494442	0.632687			0.465606	0.462299			0.375234	0.431403			0.507823	0.522164	0.582728			0.412969	0.537664			0.318009	0.407445	0.584489			0.57478	0.32897	0.534891			0.394163	0.68337	0.489088			0.362878	0.536999
hsa-mir-7107	0.742032	0.57054	0.568498			0.573971	0.710579	0.597401			0.524199	0.674698	0.854373			0.471061	0.618465			0.47997	0.629979			0.453523	0.591338	0.611211			0.633127	0.808099			0.95014	0.934299	0.608044			0.61522	0.625263	0.627714			0.696139	0.580488	0.617487			0.796596	0.539171
hsa-miR-7106-5p	3.14926	2.56644	3.51431			1.67796	1.92239	0.793972			1.32435	2.21834	2.08752			2.10138	1.89939			2.34711	1.87145			2.93598	2.23738	2.60439			2.63892	4.40317			1.06787	3.81908	1.74562			2.98321	3.44244	2.14515			2.85628	2.15958	1.85967			2.17287	3.77459
hsa-miR-7106-3p	0.720182	0.551707	0.902309			0.986094	0.678633	0.876277			0.840827	1.06765	0.890654			0.785081	0.718221			0.557341	0.715995			0.766752	0.991893	0.766259			0.706744	0.906538			0.707508	0.677261	1.07653			0.53461	0.799996	0.979538			1.24454	0.795985	0.884817			0.882045	0.845591
hsa-mir-7106	0.595106	0.70638	0.647394			0.667376	0.721995	0.570411			1.10576	0.856717	0.750503			0.676987	0.709731			0.605823	0.654311			0.596043	0.658607	0.609818			1.20674	0.864357			0.528034	0.760122	0.746094			0.725882	0.659871	0.658456			0.691143	0.654968	0.658164			0.542985	0.705715
hsa-miR-708-5p	0.810949	1.17536	4.53347			0.647162	6.26895	6.39581			3.22036	6.16991	6.02771			6.5952	6.03385			6.13509	6.71883			1.0671	0.760485	3.83555			4.54484	1.06627			3.1761	0.799072	0.811038			5.5376	0.830128	8.00155			0.516564	5.60663	0.819834			4.03777	0.803512
hsa-miR-708-3p	0.525536	0.45884	0.456579			0.677098	0.59546	0.563766			0.515024	0.696923	0.529172			0.612819	0.80783			0.490578	1.40977			0.519959	0.578069	0.513213			0.765741	0.68919			0.438322	0.541364	0.64179			1.17786	0.470224	0.684704			0.606838	1.35702	0.607037			0.52133	0.721268
hsa-mir-708	0.769072	0.774619	0.836812			0.885278	0.768207	1.03193			1.07833	0.812598	0.876968			0.840375	0.950895			0.823162	1.12773			0.871079	0.92114	0.754172			0.783601	0.901762			0.937904	0.7776	0.892335			0.875882	0.912915	0.95379			0.786779	0.849481	0.775901			1.0521	0.799654
hsa-miR-7-5p	0.659019	0.894376	0.739138			0.632256	0.53816	0.643048			0.554743	0.900567	0.686323			0.664698	0.65718			0.537591	0.561228			0.583484	0.645501	0.570692			0.621102	0.704516			0.63621	0.72818	0.686359			0.569346	0.705449	0.773801			0.501788	0.94095	0.918945			0.612908	0.73673
hsa-mir-7-3	0.936452	0.813768	0.939105			0.901019	0.826207	0.833895			0.962959	0.918235	0.952536			0.915332	0.75521			0.659617	0.832569			0.711136	1.0216	0.741436			0.841414	0.763056			0.776386	0.7842	0.87802			0.878721	1.06446	0.837887			1.12116	0.696193	0.911014			1.51373	0.772447
hsa-miR-7-2-3p	1.268	0.504475	0.825156			0.55978	0.736211	0.676654			1.13451	0.664621	0.63549			0.653389	0.691122			0.589715	0.595283			0.468811	0.783597	0.647802			0.62481	0.619748			1.21371	0.524946	0.456845			0.647599	0.652186	0.617604			0.586108	0.742619	0.745291			0.72587	0.530434
hsa-mir-7-2	0.852243	0.725165	0.657373			0.812586	0.708102	0.650159			0.76678	1.02973	0.798324			0.742435	0.822973			1.01654	0.828264			1.0102	0.758122	0.607747			0.675467	0.869383			1.42206	0.58414	0.836571			0.809106	0.944067	0.754572			0.805059	0.875362	1.04957			0.783448	1.01238
hsa-miR-7-1-3p	0.68651	0.55438	0.667307			0.563225	0.890275	0.745318			1.01806	0.580441	1.7341			0.733209	0.964019			0.590371	0.678378			0.573985	1.13902	0.705896			0.707426	0.557093			1.21806	0.815426	0.794609			0.577643	0.844624	2.10364			0.663509	0.74549	0.754725			1.40322	0.496494
hsa-mir-7-1	1.22183	0.849771	0.802483			0.917577	0.739851	1.4747			0.770048	0.694107	0.718167			0.686709	0.661867			0.580303	0.785446			0.590192	0.839343	0.748311			0.604664	0.78895			0.703304	0.80564	0.750616			0.777965	0.673704	0.754693			0.649864	0.813605	0.7923			0.742353	0.774566
hsa-miR-6895-5p	0.918044	0.764451	0.823006			0.933638	0.775003	0.705936			0.966827	0.893612	0.80471			0.895386	0.711504			0.692773	0.820021			0.769838	0.884199	1.01331			1.14504	0.704516			1.74163	0.931651	0.854245			0.684747	0.944067	1.08966			1.037	0.704783	0.769986			1.29191	0.814762
hsa-miR-6895-3p	0.632041	0.678566	0.640245			0.739182	0.800442	0.563245			0.548511	0.568643	0.639222			0.58959	0.627166			0.665943	0.625675			0.677009	0.758736	0.606147			0.587571	0.673254			0.426275	0.696246	0.449278			0.581116	1.36694	0.602465			0.504482	0.51168	0.632957			0.501954	0.707894
hsa-mir-6895	0.718195	0.739249	0.593235			1.03566	0.887414	0.942525			0.8386	0.838304	0.807918			0.737593	0.707293			0.816456	0.928585			1.11304	0.932149	0.87351			0.701015	0.998389			0.781777	0.788393	0.938814			0.897595	0.757051	0.833863			0.776219	0.783989	1.16065			0.689177	1.01499
hsa-miR-6894-5p	0.928674	1.49672	2.08002			0.979491	1.03858	0.862724			1.03422	1.25467	1.48224			1.1658	1.08309			1.03146	1.55733			1.30022	1.06435	0.811436			1.58781	1.50949			1.00289	2.8401	1.05438			2.24542	2.87973	1.2359			2.96298	1.75616	0.88338			0.85841	1.71524
hsa-miR-6894-3p	0.362451	0.517493	0.372072			0.631019	0.401485	0.419546			0.414784	0.542229	0.824571			0.534548	0.40161			0.580533	0.465768			0.401844	0.508315	0.766259			0.396946	0.449693			0.357183	0.341342	0.50418			0.778196	0.403447	0.411566			0.340004	0.431548	0.783209			0.397057	0.405693
hsa-mir-6894	0.75461	0.781562	0.714361			0.782636	0.737592	0.793972			0.59165	0.881543	1.02881			0.686709	0.661561			0.616183	0.863261			0.71565	1.11349	0.807457			0.785908	1.05105			0.469838	0.957605	0.751591			0.764914	0.768414	0.566059			0.710429	0.656273	0.804858			0.758995	0.652211
hsa-miR-6893-5p	2.45234	5.10698	3.16479			3.74762	2.37627	0.639074			1.33123	0.945371	3.00906			1.80552	2.83559			3.56969	1.90611			6.33883	2.95385	3.12028			0.862081	2.25242			3.81604	1.70839	0.823395			3.88784	2.31854	2.49467			4.6007	2.53261	0.873271			4.05815	3.88177
hsa-miR-6893-3p	1.32858	0.846284	0.993322			1.49695	1.35438	1.30054			0.923164	1.78914	1.41889			0.910808	1.34143			1.0714	2.04986			1.37887	1.13902	1.14857			0.837436	1.1303			0.996391	2.12547	0.910207			1.74277	1.04638	1.63612			0.937448	1.36552	1.39656			1.19838	1.23359
hsa-mir-6893	0.642517	0.911448	0.86748			1.01864	0.858863	0.812034			0.868176	0.941248	0.9809			0.883116	0.619401			0.710687	0.741362			0.681832	0.887196	0.730434			1.24294	0.756637			0.750329	0.904197	0.983292			0.737822	0.825086	0.941511			0.817121	0.947481	1.06933			1.01951	0.931708
hsa-miR-6892-5p	0.507801	0.394193	0.604198			0.536595	0.526913	0.797848			0.607116	0.385136	0.512301			0.584889	0.531757			0.606107	0.438227			0.880292	0.576747	1.04326			0.537008	0.656357			1.47306	0.842586	0.414529			2.03457	0.499219	0.531892			0.624931	0.507801	0.488885			0.724019	0.595937
hsa-miR-6892-3p	0.852243	0.602319	0.630014			1.00787	0.53816	0.99954			0.570798	0.622538	0.826044			0.686709	1.21522			0.8125	1.04687			0.821487	2.22608	0.521668			0.655846	1.7075			0.663152	0.831207	1.30048			0.526066	1.6323	0.772585			0.70385	0.704813	0.489926			0.412837	0.611717
hsa-mir-6892	1.23593	2.00606	1.41722			1.313	1.11738	1.18464			2.65735	1.25518	1.38999			1.19504	1.29266			1.71168	1.33263			1.50336	1.13847	1.82574			1.20997	1.12583			1.46583	1.19888	1.11151			1.53927	1.04142	1.51482			1.50245	1.39617	1.23777			1.60027	1.31192
hsa-miR-6891-5p	5.51366	5.06364	5.55527			5.44179	5.6703	3.79666			5.30206	5.83296	5.33712			5.10783	4.75092			5.24954	5.44792			6.65435	5.87802	4.64312			5.62995	8.04439			4.92094	7.26772	6.63848			6.11238	6.50633	5.3268			6.7604	4.92668	5.35332			4.45489	5.86304
hsa-miR-6891-3p	0.827454	0.57045	0.448504			0.598875	0.56176	0.563766			0.558927	0.409226	0.497714			0.484094	0.40923			0.49127	0.528582			0.593067	0.49391	0.320447			0.513085	0.94459			0.333294	0.787018	0.948036			1.00499	0.530859	0.706776			0.405349	0.38809	0.59547			0.295395	1.41121
hsa-mir-6891	1.01857	0.755532	0.959372			0.907955	0.80702	0.821492			0.742507	0.910381	0.918115			0.849688	1.20507			0.919255	1.16393			1.58364	1.01542	1.0072			0.761658	0.78895			1.38601	1.18679	0.702937			0.953662	0.944067	0.863235			1.00315	0.714611	1.10815			1.55864	0.913692
hsa-miR-6890-5p	0.632041	2.06889	1.87824			1.18856	1.2988	0.813199			0.907693	0.664259	0.796238			0.743313	0.652433			1.32455	0.699596			2.97021	0.842011	0.688018			0.797231	1.62709			2.37541	1.95636	1.15311			1.17264	1.0451	0.813409			0.659114	0.726434	0.887001			0.710057	1.14373
hsa-miR-6890-3p	0.584802	0.757698	0.250579			1.45865	1.38681	0.388917			0.729279	0.660376	0.826044			0.512552	0.468909			0.263114	0.334098			0.17192	0.421761	0.330243			0.478573	0.977295			0.327519	1.13078	2.04791			0.638539	0.470224	0.685311			0.776052	0.228308	0.636729			0.463886	0.273448
hsa-mir-6890	1.23642	1.60082	2.21632			0.954252	1.25154	1.09382			1.3298	1.2299	1.19585			2.47377	1.30282			1.21465	1.50362			2.61326	3.38975	1.19974			1.2438	1.10772			1.31463	3.55998	1.53292			2.53755	1.30116	1.18834			1.25304	1.28335	1.08271			1.28342	1.47584
hsa-miR-6889-5p	3.55323	4.73687	3.9337			1.84235	2.04686	2.00012			1.49098	4.09998	3.07298			2.13445	3.43927			4.19235	4.22309			3.37711	2.27765	2.28464			4.44664	4.68124			2.4254	6.06133	4.41835			4.83559	5.25765	4.48127			4.17334	3.73578	4.91571			3.57998	5.49131
hsa-miR-6889-3p	0.681598	0.499487	0.630014			1.0024	0.599445	0.858434			0.653778	0.666614	0.762835			0.634074	0.626907			0.585968	0.773006			0.57116	1.03741	0.740407			0.962395	0.565341			0.523177	0.715159	0.751591			0.699394	0.703032	0.508436			0.668099	0.680508	0.792287			0.569229	0.551198
hsa-mir-6889	0.362689	0.451667	0.662504			0.669719	0.410333	0.56647			0.373537	0.545529	0.44162			0.480631	0.684923			0.537906	0.627773			0.632703	0.58233	0.53413			0.500654	0.612228			0.430068	0.535968	0.451135			0.698351	0.434817	0.410225			0.380176	0.516087	0.618666			0.857438	0.388983
hsa-miR-6888-5p	0.686376	0.574803	0.630046			0.655789	0.655205	0.641622			0.635099	0.641097	0.740562			0.838054	0.58812			0.653498	0.676333			0.616558	0.956861	0.66388			1.03421	0.613489			0.565187	0.642698	0.909657			0.692112	0.781678	0.6127			0.719576	0.811415	0.686691			0.599239	0.769856
hsa-miR-6888-3p	0.611034	0.703833	0.848577			0.756695	0.768804	0.722849			0.588363	0.702453	0.734545			0.852341	0.788915			0.555253	0.767264			0.652817	0.544953	1.3192			0.94133	0.70907			0.58317	0.568131	0.821974			0.68051	0.944067	0.685311			0.886508	0.887258	0.694605			0.528361	0.591161
hsa-mir-6888	0.661857	0.49409	0.509782			0.572517	0.58007	0.601355			0.547131	0.47181	0.562114			0.498469	0.608078			0.478656	0.648246			0.685435	0.628693	0.537885			0.570887	0.605873			0.45996	0.574619	0.654509			0.471628	0.731428	0.54984			0.549218	0.521091	0.576844			0.490356	0.664238
hsa-miR-6887-5p	0.935124	2.26507	3.53649			0.903472	1.28004	1.02976			1.85948	1.89152	1.53596			1.14752	1.20473			3.70121	2.27209			4.05463	0.88624	1.2111			1.23954	2.98428			3.99474	3.99762	1.1401			3.72398	1.62061	1.81709			1.35088	1.18576	1.057			2.34151	2.65224
hsa-miR-6887-3p	0.450235	0.528238	0.42767			0.416476	0.414672	0.293953			0.381461	0.419926	0.74344			0.37287	0.455681			0.336181	0.54349			0.448039	0.587838	0.568072			0.375724	0.831125			0.214185	0.373872	0.439569			0.82345	0.383601	0.399944			0.696723	0.346889	0.453356			0.872607	0.331888
hsa-mir-6887	0.888383	0.784217	0.717539			0.743531	1.02598	0.710143			1.55264	0.769868	0.752015			0.965891	0.808437			0.767745	1.01322			1.2521	0.677521	0.940591			0.752957	1.61374			1.03729	1.98729	0.77239			0.941246	0.860238	0.948374			1.74755	0.813605	0.931013			1.1744	0.935192
hsa-miR-6886-5p	0.85738	1.37774	1.39522			0.745459	0.932608	0.708532			0.636087	0.78708	1.47266			1.69468	0.691893			1.22405	0.771174			2.18204	0.943963	1.22298			1.62931	0.983292			1.37325	2.29707	0.929997			2.17409	0.985415	0.953367			1.36904	1.13621	0.877598			0.965304	1.34531
hsa-miR-6886-3p	0.658642	0.753764	2.17113			1.10637	0.83854	0.669189			0.776976	1.73424	1.01968			1.63604	0.83703			3.10753	0.836569			1.05855	1.16914	0.627805			0.975848	0.995059			0.557375	1.68111	0.936714			1.52099	0.839657	1.22973			0.868789	1.81545	0.713948			0.911111	0.712015
hsa-mir-6886	0.909552	0.880103	0.823006			1.83428	0.675244	1.22463			0.417762	1.15763	0.774898			0.827687	0.772652			0.714715	0.550729			0.854269	0.719813	0.589029			0.847607	0.840346			1.15124	1.02038	0.703717			1.0175	0.99462	0.685257			0.826161	0.776987	0.820444			0.831888	0.974457
hsa-miR-6885-5p	1.06613	1.20032	1.17322			0.677098	0.672649	0.61155			1.61258	1.40049	0.553182			0.674413	1.16018			1.40328	0.553038			0.453523	1.01136	0.813605			0.720438	3.01097			3.23049	3.90051	0.645576			2.30517	2.85452	0.46265			0.807065	0.514391	0.713948			1.58016	2.09523
hsa-miR-6885-3p	0.740567	0.46327	0.700836			0.707911	0.751894	0.804396			0.742306	1.0667	0.815888			0.686709	0.756053			0.766087	0.595283			1.21518	0.697666	0.646872			0.727866	1.21392			0.63712	1.13078	0.821169			0.809463	0.900425	1.43186			0.667963	0.982452	0.612258			0.764307	1.09397
hsa-mir-6885	0.861797	0.907229	0.811249			0.996862	0.80837	0.706426			0.840827	0.821551	0.77756			0.693527	0.86615			1.26189	0.724853			0.728442	0.963363	0.679999			0.796423	0.813122			0.899363	0.834938	0.594663			0.941411	0.786191	0.613943			0.677832	0.815821	0.928274			0.690884	0.760477
hsa-miR-6884-5p	0.352755	0.560318	0.506893			0.40769	0.504022	0.589401			0.536527	0.360769	0.582671			0.51524	0.669256			0.544445	0.468257			0.453523	0.551632	0.854474			0.583396	0.530211			0.996712	0.725431	0.504786			0.486591	0.59119	0.692359			0.500276	0.52918	0.489231			0.501954	0.462614
hsa-miR-6884-3p	0.31475	0.515804	0.556782			0.564849	0.825708	0.630926			0.901751	0.883099	0.743949			0.77077	0.579169			0.519955	0.647024			0.489775	0.662111	0.479309			1.04726	0.513156			0.470128	0.513273	0.397016			0.400235	0.806459	0.390516			0.453388	0.480415	0.46511			0.497664	0.928708
hsa-mir-6884	0.660824	0.602319	0.531079			0.729857	0.590919	0.776639			0.893586	1.08624	0.71234			0.667615	0.598353			0.498288	0.541203			0.531855	0.671517	0.631414			0.627476	0.618099			0.78394	0.705818	0.628314			0.584459	0.70193	0.536647			0.664422	0.521091	0.709356			0.792804	0.513689
hsa-miR-6883-5p	0.764286	0.752471	0.930818			0.85899	0.679343	1.00107			0.730361	0.954085	0.805672			0.691553	0.713175			0.855163	0.671069			1.76804	0.876487	0.785474			0.73134	1.42174			1.13458	1.03552	0.700075			1.23178	0.924109	0.84653			0.875485	0.585168	0.777493			0.680776	1.09341
hsa-miR-6883-3p	0.644028	0.504475	0.614287			0.794382	0.671902	0.750757			0.436802	0.62255	0.600851			0.75847	0.623447			0.748457	0.595282			0.524596	0.697666	0.493333			0.675496	0.57634			0.653879	0.58414	0.784039			0.591602	0.430901	0.594735			0.633849	0.772253	0.919189			0.523669	0.453411
hsa-mir-6883	0.889648	0.934141	0.689939			0.927948	0.709741	1.113			0.784429	1.07837	0.743279			0.975616	0.80644			0.77298	0.842407			0.766501	0.753583	0.714345			0.742231	0.923359			0.779941	0.785964	0.877919			0.790038	0.640854	0.633503			0.963254	1.39617	0.746027			0.796596	1.04003
hsa-miR-6882-5p	0.413633	0.635854	0.705824			0.431364	0.472991	0.635209			0.424751	0.551478	0.531057			0.669852	0.698651			0.670047	0.5397			0.634796	0.656076	0.379936			0.720594	1.21767			0.417128	0.58414	0.925944			0.638539	0.839657	0.75542			0.63427	0.813605	1.0043			1.38709	0.61334
hsa-miR-6882-3p	0.695359	0.550886	0.457186			0.416476	0.313505	0.355956			0.371255	0.464766	0.384368			0.580501	0.386869			0.542396	0.41011			0.338724	0.503476	0.293352			0.264713	0.556388			0.524679	0.57938	0.703171			0.460776	0.781627	0.322642			0.442146	1.19311	0.49346			0.450332	0.758215
hsa-mir-6882	0.852243	0.868047	0.997404			1.54394	0.923651	0.897261			1.05031	0.99713	1.16289			0.944096	0.989279			0.644247	1.16061			0.798312	1.36041	1.3971			0.960674	0.783585			0.920572	1.44342	1.63657			0.810511	1.21213	0.778266			1.44146	1.07865	1.2061			1.06565	0.866719
hsa-miR-6881-5p	0.529885	0.815211	1.72707			1.08559	0.725403	0.745749			1.14097	0.573399	0.82425			1.06209	0.606573			1.10498	1.35266			2.26688	0.670744	0.680692			0.718653	0.781428			0.762195	0.637664	0.839216			1.35425	0.839657	0.670026			0.761176	0.866428	0.538208			1.11272	1.9646
hsa-miR-6881-3p	0.784945	0.749644	0.971314			0.7403	1.0363	0.99701			0.651376	0.677036	0.697603			0.804401	0.761957			0.76795	0.629023			1.40974	0.731406	0.724673			0.859093	0.674865			0.734432	0.981847	0.854501			0.699545	0.660153	0.724474			0.649022	0.757043	0.758951			0.665946	0.701909
hsa-mir-6881	0.845319	0.739639	1.04373			1.07566	0.682431	0.724097			0.62214	0.989629	0.64074			0.846154	0.92898			0.8044	1.0964			0.951456	0.771126	0.712507			0.884009	0.776161			0.511832	0.945028	1.04525			0.93526	1.01753	0.756804			0.806711	0.946634	0.855452			0.884949	0.683784
hsa-miR-6880-5p	0.953163	4.14667	5.16899			0.760611	4.13738	3.32589			1.5704	2.5599	2.70353			3.07083	3.67888			3.63496	2.75285			5.93972	3.489	3.05634			1.74353	6.03598			3.65245	3.61824	2.95896			3.16113	4.09505	3.24089			4.45904	2.15481	2.49925			3.51985	4.84706
hsa-miR-6880-3p	1.07411	0.981324	0.689939			0.776849	0.774557	0.86411			0.791095	0.604772	0.614609			0.551212	1.21143			1.54287	0.690435			0.709118	1.45654	0.608184			0.638449	0.983292			0.643134	0.568169	0.628936			0.815815	2.28213	0.577446			0.516564	0.735283	0.713948			0.815449	0.814562
hsa-mir-6880	0.770616	0.672822	0.785843			0.536595	0.582092	1.13336			0.693459	0.624268	0.689357			0.630822	0.654305			1.4804	0.743035			0.540149	0.704394	0.811824			0.636485	0.522055			1.06022	1.54031	0.690966			0.567394	0.751331	0.635005			0.680449	0.560497	0.611898			1.13005	0.797471
hsa-miR-6879-5p	6.47925	6.23617	6.01648			5.65527	5.4027	5.72513			5.58953	6.01165	5.66191			5.33611	5.60401			6.29693	6.14433			7.04365	6.98136	4.89809			5.83311	6.85818			5.43321	8.39536	7.54835			7.25049	7.97179	5.76116			7.12551	6.98654	7.76782			5.88899	7.2435
hsa-miR-6879-3p	0.760039	0.813605	0.825448			0.677098	1.06027	0.67688			0.779766	0.753334	1.24006			0.869953	1.00745			1.03218	0.787841			1.1911	0.756893	0.902063			0.952551	0.848178			0.789812	0.952345	1.01747			1.54953	1.1003	0.998658			1.12464	0.905449	0.884848			0.71664	1.67326
hsa-mir-6879	0.74816	0.555908	0.852077			1.00252	0.53816	0.681741			0.481605	0.971468	0.859896			0.688059	0.835411			0.684041	0.8774			0.587413	1.25884	0.528976			0.797363	0.880467			0.599758	0.768042	0.919885			1.0533	0.671856	0.693075			0.779022	0.695144	0.668256			0.671126	0.982358
hsa-miR-6878-5p	0.568028	0.586743	0.431152			0.78907	0.532576	0.676133			0.630298	0.476618	0.528741			0.521353	0.547786			0.502718	0.535915			0.523139	0.73828	0.47368			0.449561	0.581317			0.810277	0.622709	0.855236			0.513451	0.48874	0.565886			0.460645	0.509049	0.648756			0.477819	0.477228
hsa-miR-6878-3p	0.588416	0.922453	0.548414			0.605938	0.370856	0.502439			0.536527	0.583406	0.549973			0.55037	0.606502			0.684346	0.685117			0.547915	0.614262	0.599455			0.697179	0.767722			0.397377	0.657056	0.681958			0.460782	0.479959	0.552988			0.472851	0.522071	0.589073			0.428985	0.327558
hsa-mir-6878	1.28907	0.64289	0.789953			1.0472	0.835428	0.835723			0.750496	0.80927	0.863191			0.861069	0.820295			0.73755	0.883328			0.760838	1.19903	0.766597			0.896939	0.721877			0.817514	0.750525	0.837995			0.70838	0.874833	0.938681			0.966894	1.01344	0.921962			0.680596	0.71768
hsa-miR-6877-5p	2.34299	3.22387	3.12045			1.27158	2.37547	1.25571			1.56354	1.71303	2.91487			1.42019	1.49252			3.05707	1.4178			3.34747	1.91976	1.2259			1.53094	1.55456			3.08565	4.57845	1.42661			4.57364	1.86493	1.75265			2.76367	1.26675	1.4227			3.99305	3.56666
hsa-miR-6877-3p	0.493492	0.915759	0.873362			0.55523	0.714349	0.400367			0.458734	0.552855	0.610833			0.657303	0.764885			1.72985	0.595283			0.832515	0.550816	0.965254			0.442362	0.865078			0.407796	2.03964	0.527465			0.532871	0.419557	0.727757			1.14041	1.4447	0.46827			1.08607	0.815993
hsa-mir-6877	0.573616	0.504898	0.723767			0.452808	0.598771	0.714054			0.516046	0.775263	0.727673			0.671728	0.662016			0.554512	0.642288			0.758466	0.620408	0.60666			0.675467	0.654524			0.669166	0.906649	0.64942			0.581102	0.595937	0.646744			1.10434	0.754896	1.03502			0.631635	0.523102
hsa-miR-6876-5p	2.32547	1.82733	1.60667			1.02676	1.13574	1.16605			1.62449	0.896311	0.991993			0.846154	1.2384			1.77984	1.05671			1.0825	1.24747	1.1673			0.944841	1.38368			1.75376	0.99559	1.05117			2.4435	1.09873	1.05359			1.2291	1.18458	0.954088			2.56955	1.01307
hsa-miR-6876-3p	0.604178	0.703153	0.608079			0.689122	0.727403	0.68629			0.572803	0.694107	0.610252			0.516429	0.700967			0.622012	0.595283			0.754311	1.18965	0.780499			0.665419	0.585795			0.49271	0.47187	0.904687			0.564852	0.639514	0.84653			0.505576	0.641487	0.86107			0.71799	0.540181
hsa-mir-6876	0.956292	1.18652	1.09931			1.5809	0.695137	1.33408			0.853298	1.14866	1.01353			1.0249	1.02532			1.02824	1.04415			1.23416	1.05509	0.848547			0.925463	0.935151			0.995059	1.04822	1.22326			2.09404	1.44176	1.02372			1.02181	1.54657	1.20166			1.30115	1.09169
hsa-miR-6875-5p	0.620349	1.11025	1.90976			0.499629	2.2915	0.503737			1.21839	0.734	1.21784			2.00571	0.845553			1.63963	0.721948			2.29826	1.09772	0.617721			1.73644	2.32736			1.68956	2.46989	2.25092			3.3546	1.68101	0.703217			1.26255	1.07043	0.72977			1.81429	1.66036
hsa-miR-6875-3p	0.246233	0.335873	0.576015			0.206077	0.306074	0.360822			0.250541	0.378717	0.258816			0.176075	0.19444			0.653099	0.468257			0.599098	0.232639	0.570501			0.28361	0.569871			0.272145	1.12733	0.854501			0.488949	0.412376	0.428719			0.196797	0.237702	0.192052			0.248059	0.324583
hsa-mir-6875	0.753011	0.873873	0.581485			0.582812	0.740694	0.528347			1.28677	0.75664	0.621186			0.554231	0.662762			0.689985	0.502869			0.526602	0.519625	0.631414			0.466994	0.565341			0.818967	0.533741	0.584489			0.764914	0.716907	0.536185			0.544632	0.701457	0.576844			0.750974	0.793869
hsa-miR-6874-5p	0.701803	0.926723	0.988647			0.979155	0.914263	0.938555			1.05532	0.997326	1.10997			0.866417	0.938515			1.00428	1.12674			1.00475	1.88855	1.0062			1.44981	0.750022			1.34079	1.16395	0.959278			1.0533	0.874012	0.84961			0.935009	1.02976	0.982304			1.49336	1.01586
hsa-miR-6874-3p	0.459252	0.382184	0.409401			0.444299	0.450911	0.575558			0.453001	0.555161	0.411574			0.638803	0.45797			0.38252	0.551985			0.758053	0.508288	0.44221			0.430738	0.591908			0.455369	0.453944	0.544207			0.604458	0.463753	0.459415			0.404293	0.465591	0.451131			0.481749	0.564844
hsa-mir-6874	0.881405	0.6605	0.609865			0.877045	0.819448	0.728686			0.668191	0.729766	0.766135			0.773494	0.80805			0.657972	0.758177			0.71718	0.816724	0.565241			0.746682	0.674513			0.864394	0.698578	0.728101			0.721578	0.842621	0.685311			0.735317	0.654968	0.747075			0.855271	0.972788
hsa-miR-6873-5p	2.5532	4.88598	1.99909			1.13523	1.05024	1.07241			3.88501	1.11192	2.19096			1.00124	1.31754			3.56295	1.32756			5.94102	0.92448	2.2572			1.64388	0.916672			4.05988	2.98123	1.52884			2.2328	1.1283	1.22253			1.06496	1.06848	1.02461			2.39162	1.49917
hsa-miR-6873-3p	0.715022	0.524465	0.560754			0.621816	0.575556	0.708684			0.43994	0.538372	0.800965			0.634812	0.46973			0.593247	0.567643			1.26972	0.800308	0.577311			0.682075	1.64811			0.536595	0.67886	0.804491			0.798297	0.745287	0.700081			1.0065	0.634803	0.782183			0.501954	0.689739
hsa-mir-6873	0.855827	1.62516	1.04118			1.34786	0.872944	0.902555			0.935635	1.05217	0.925212			0.75847	0.808553			1.38275	0.971794			1.71098	1.08148	0.975993			0.983134	1.02846			1.34491	0.987683	1.0669			1.44368	1.19853	0.833191			1.2046	0.892939	1.09177			0.911513	1.07488
hsa-miR-6872-5p	0.82561	1.14031	1.22168			0.838559	0.853965	0.73704			0.536527	0.821023	0.750247			1.28525	0.8525			0.964495	1.11524			1.66892	0.884199	0.936809			0.702044	1.23217			0.857091	0.867123	0.761399			1.28255	0.760034	0.739255			1.18792	0.669715	0.713948			0.910784	0.680145
hsa-miR-6872-3p	1.63471	1.10862	2.84732			3.07529	2.76808	1.35474			1.35295	1.8392	3.07884			2.7443	1.33219			2.57174	1.70675			1.00834	2.68872	1.60394			2.18163	2.41372			2.62022	2.95844	1.09914			1.90979	1.02263	1.4208			1.00616	2.82422	1.4406			1.298	3.01547
hsa-mir-6872	0.831713	1.99022	1.09842			1.54636	1.28902	1.35578			1.43269	1.73317	1.37681			1.1577	1.28943			1.40735	1.14769			1.60355	1.08687	1.04113			1.57936	1.40888			1.62138	1.201	1.02882			1.31373	2.10767	1.00909			1.13202	0.925929	0.832672			1.38809	1.70102
hsa-miR-6871-5p	0.845247	2.57993	2.24255			0.754421	0.682595	0.648173			1.05864	1.05035	0.777702			0.598259	0.55915			1.79942	0.942046			3.70475	1.00243	0.943415			0.994689	0.850993			1.21128	2.19441	0.89649			1.12233	2.79032	1.14299			1.61563	1.05908	1.23689			1.55507	2.85252
hsa-miR-6871-3p	0.509425	0.297617	0.257133			0.416476	0.355441	0.280239			0.732832	0.540175	0.329212			0.453914	0.287778			0.363036	0.420569			0.348259	0.338869	0.57789			0.601111	0.32131			0.356009	0.396832	0.669229			0.288838	0.518432	0.467477			0.325903	0.509232	0.668118			0.552707	0.333864
hsa-mir-6871	0.611082	1.00614	0.753914			0.654006	0.608385	0.626446			0.719135	0.750516	0.7452			0.605865	0.636233			0.49767	0.798785			0.639373	0.857937	1.02233			0.829218	0.724391			1.22449	0.823694	0.869533			1.06587	1.05369	0.756804			0.720067	0.812004	0.69465			0.894768	0.699978
hsa-miR-6870-5p	3.95588	4.929	4.51083			1.47804	4.67423	2.91604			2.99763	4.74357	3.34028			3.92276	4.37691			4.48747	4.32844			5.60864	3.52091	4.01633			2.67117	7.67096			3.83838	6.73486	5.15686			5.86806	5.8191	3.58898			5.71368	3.98775	1.61926			1.6888	5.19286
hsa-miR-6870-3p	0.791122	0.77155	0.528851			0.888649	0.666539	0.714502			0.840827	0.634556	0.58297			0.531954	0.905482			0.987323	0.929225			0.647097	0.924381	1.24146			0.597456	0.760655			0.673757	0.666663	0.958231			0.523291	0.715702	0.929631			0.671891	0.892559	0.781109			0.740442	0.688716
hsa-mir-6870	0.565614	0.477459	0.510881			0.435254	0.422662	0.647176			0.298984	0.680905	0.529779			0.476313	0.545049			0.448095	0.618845			0.657714	0.802061	0.513213			0.690953	0.683983			0.379301	0.392143	0.594574			0.481477	0.619009	0.446651			0.66031	0.507883	0.884817			0.459641	0.536595
hsa-miR-6869-5p	11.0892	11.1525	11.741			10.9647	10.8226	9.9688			10.8312	11.0325	11.9863			10.9373	10.7887			11.1132	10.9087			11.1447	11.1771	10.2909			11.2028	11.1983			11.0285	11.4065	11.5363			11.1527	11.3318	10.4927			12.1161	11.526	10.9618			10.4106	11.5158
hsa-miR-6869-3p	0.78751	0.66501	1.23348			0.690067	0.870172	0.724224			0.715804	0.694821	0.908514			0.710904	1.04176			0.725348	0.694107			0.788439	0.8582	0.770566			0.841414	0.823874			0.79809	0.734985	0.78702			1.23049	0.853617	0.941511			0.734258	0.727574	0.792287			0.715443	0.938833
hsa-mir-6869	1.46627	2.08495	2.50035			1.91892	1.37795	1.63701			1.53023	1.59331	1.95826			1.42528	1.83216			1.57453	2.12588			1.89742	2.06497	1.78362			1.97602	2.55556			1.69419	1.76891	1.9944			2.39867	1.8468	2.4303			3.21411	1.88723	1.61967			1.51078	2.25896
hsa-miR-6868-5p	0.742362	3.40353	1.21379			0.810276	0.797921	0.668907			2.24693	1.04987	0.826044			0.688689	0.790957			3.45709	0.90536			3.70374	0.980543	1.74213			0.74119	1.01945			2.44451	1.49091	0.925247			1.90009	0.745287	0.909975			0.631542	0.813605	0.936979			2.93529	0.921352
hsa-miR-6868-3p	0.450373	0.308258	0.39476			0.493066	0.530846	0.510862			0.386845	0.73602	0.532024			0.55037	0.417714			0.491932	0.683081			0.55825	0.653302	0.475307			0.553112	0.456329			0.416417	0.517167	0.600593			0.909697	0.498328	0.539349			0.532668	0.537195	0.604737			0.534737	0.545329
hsa-mir-6868	0.92025	0.986398	0.742519			0.954252	0.950011	1.52121			0.950809	0.883233	1.11293			0.716354	0.565497			1.06598	0.825747			0.911768	0.619037	0.688991			0.976154	0.716318			2.30657	1.14402	0.655284			0.957233	0.64898	0.90037			0.649022	0.813605	1.01185			0.87547	0.938908
hsa-miR-6867-5p	0.518224	0.484423	1.43044			0.364707	0.53816	0.571746			0.456946	0.541031	0.578093			0.545021	0.287363			0.576034	0.385021			2.26799	0.515078	0.513213			0.528528	0.657643			0.896903	0.356024	2.62089			0.286039	0.571789	0.491875			0.307296	0.544757	0.619755			0.397057	0.675642
hsa-miR-6867-3p	0.96	0.448076	0.461301			0.466774	0.574769	0.382533			0.400437	0.576147	0.411574			0.429473	0.596224			0.244132	0.403865			0.412631	0.405804	0.45517			0.423539	0.565341			0.39748	0.484055	0.410243			0.513486	0.685527	0.450983			0.554849	0.555586	0.478256			0.635885	0.533693
hsa-mir-6867	1.51957	1.74249	1.47996			1.92985	1.74131	1.72119			2.16774	1.62619	1.34438			1.35534	1.5221			1.4159	1.56234			2.10365	2.85896	1.81763			1.97556	1.60022			2.36795	1.98626	1.54357			2.13645	1.84449	1.63077			2.27094	1.71436	2.26727			2.03655	1.64097
hsa-miR-6866-5p	0.557854	0.601102	0.502877			0.479077	0.644968	0.563766			0.579927	0.622538	0.516958			0.500047	0.451487			0.430514	0.511551			0.412888	0.699654	0.737628			0.416271	0.444887			0.557095	0.657056	0.515958			0.387502	0.515216	0.64681			0.623373	0.506228	0.576844			0.603162	0.600001
hsa-miR-6866-3p	0.674076	0.775271	0.607781			0.658042	0.722035	0.901192			0.592799	0.615889	0.684855			0.594515	0.697287			1.08565	0.645475			0.789268	0.905766	0.603676			0.749086	0.638661			0.708707	0.958948	0.761706			0.533733	0.773154	0.941511			0.651501	0.730192	0.967419			1.52269	0.699643
hsa-mir-6866	0.557279	0.334902	0.538386			0.558495	0.56006	0.605304			0.397763	0.70305	0.378702			0.463779	0.452975			0.396824	0.493217			0.461399	0.477626	0.515366			0.524332	0.527778			0.326564	0.47582	0.473035			0.585769	0.552759	0.376276			0.555094	0.521091	0.49074			0.334687	0.465508
hsa-miR-6865-5p	1.42909	3.00352	3.68089			1.21015	2.38898	1.02541			1.2561	1.78101	1.91841			1.62546	2.13003			3.69254	1.33847			3.52109	1.28741	2.35169			1.79066	4.91762			3.80594	2.2499	2.3733			1.54767	1.996	2.22254			5.34411	1.91844	1.14315			2.35329	4.63216
hsa-miR-6865-3p	1.2026	0.813605	0.343808			0.61234	0.341452	0.415616			0.566666	0.624611	0.664489			1.50566	0.469565			0.372611	0.43273			0.348259	0.528282	0.4653			0.492446	0.889084			0.574662	0.524946	0.475751			0.361737	0.521539	0.761486			0.535333	0.648442	0.488748			0.323464	0.4844
hsa-mir-6865	0.534599	0.625915	0.584557			0.636608	0.593985	0.590885			0.444496	0.73302	0.524538			0.430676	0.458381			0.438025	0.369983			0.370146	0.619748	0.517071			0.59755	0.397739			0.496863	0.574781	0.551688			0.621627	0.601209	0.446862			0.565754	0.463487	0.713948			0.43898	0.581848
hsa-miR-6864-5p	2.58029	0.624894	0.716448			0.533366	0.534168	0.463882			1.11857	0.633546	0.848258			1.62881	2.45511			0.963051	0.829131			0.89559	0.475123	0.628185			1.07437	0.562112			1.53348	0.499571	3.47965			0.546118	0.692748	0.685311			0.453317	1.25614	0.713948			0.660633	1.08034
hsa-miR-6864-3p	1.12595	0.695225	0.630014			0.773961	0.825708	0.789606			0.737576	0.89943	0.7627			0.855236	0.853618			0.579976	0.765256			0.803598	0.838704	0.85898			1.04726	0.798953			0.642832	0.815426	0.99941			0.766685	1.00093	0.84653			0.858377	0.985476	0.807842			0.670964	0.781398
hsa-mir-6864	1.06516	1.44872	0.982954			1.17176	1.45658	0.927508			0.796792	1.15857	1.18779			1.13792	0.860221			1.03131	1.1099			1.09846	0.920452	0.883083			1.00652	0.952443			0.770077	1.05989	1.12896			0.87129	1.38563	0.841444			1.05021	0.883679	1.10815			0.887096	0.945506
hsa-miR-6863	0.50548	0.415775	0.424768			0.495801	0.502235	0.647386			0.585039	0.622538	0.453458			0.534087	1.00977			0.442322	0.66962			0.723326	0.624085	0.626032			0.425393	0.725598			1.22452	0.66603	0.506519			0.577688	0.901513	0.54984			0.489511	0.447759	0.572266			0.573411	0.39634
hsa-mir-6863	1.23511	0.868793	0.882376			1.65671	0.866795	0.849351			1.31247	0.809019	0.979066			1.37143	0.881405			0.693246	0.811161			0.949374	1.07664	0.822258			1.19423	1.0454			0.900744	1.08341	1.23623			0.823322	1.03773	1.20553			0.87672	0.9108	1.07725			0.93134	0.850609
hsa-miR-6862-5p	0.596061	0.82326	1.41512			0.881703	0.890449	0.981773			0.972987	0.937991	0.959589			0.989543	0.883769			1.40551	1.27598			1.09454	0.903933	0.819559			0.82588	1.10418			1.00642	1.40047	1.31946			1.06267	1.22354	0.776538			1.14318	0.990161	1.0019			0.501954	1.10082
hsa-miR-6862-3p	1.03508	1.00191	1.27533			1.24254	1.01806	1.00527			1.07803	1.18269	0.991146			1.46441	1.32055			0.931954	1.16447			1.0542	1.25578	1.14443			1.12902	1.2079			1.14431	1.19014	1.33179			0.9257	1.11151	1.01388			1.24793	0.891576	1.27303			1.15496	1.23612
hsa-mir-6862-2	0.79224	0.709564	0.688935			0.754308	0.831844	0.887486			0.929541	0.75507	0.652425			0.912536	0.813755			1.01819	1.12976			0.726299	0.737629	0.593962			1.07515	0.865967			0.693553	0.70961	0.937325			0.753587	0.739878	0.850466			0.810249	0.973525	0.87747			1.10681	0.679652
hsa-mir-6862-1	0.79224	0.709564	0.688935			0.754308	0.831844	0.887486			0.929541	0.75507	0.652425			0.912536	0.813755			1.01819	1.12976			0.726299	0.737629	0.593962			1.07515	0.865967			0.693553	0.70961	0.937325			0.753587	0.739878	0.850466			0.810249	0.973525	0.87747			1.10681	0.679652
hsa-miR-6861-5p	3.27756	5.4598	4.58284			4.79131	4.22889	4.06327			4.3846	4.76155	4.94571			4.54103	4.78821			4.32694	4.43683			5.22147	5.68598	2.93382			4.9908	5.09512			5.06918	7.12564	6.61032			4.85253	6.293	4.76367			6.62849	5.2298	4.27159			5.20505	5.87576
hsa-miR-6861-3p	1.11073	0.600099	0.614131			0.717582	0.9827	0.632948			0.554474	0.443541	0.594911			0.800772	0.734377			0.943494	0.725005			0.531054	0.80536	0.802707			0.909852	0.880467			0.732042	0.773797	0.820029			0.521721	1.12946	0.801077			2.81372	0.813605	1.03682			0.704801	0.4844
hsa-mir-6861	1.06365	0.771139	0.679189			0.768959	0.768445	0.764214			0.775506	0.739624	0.80191			0.995603	0.880853			0.878594	0.855759			1.87236	1.23088	0.994587			1.69568	0.991924			1.11529	0.831385	0.844965			0.946874	1.33341	0.802109			0.837742	0.698243	0.668719			0.768119	1.1552
hsa-miR-6860	1.05071	3.57969	3.63623			0.876138	1.42646	0.88953			1.3022	2.1665	2.41219			2.62993	2.26273			2.11429	2.13626			3.74225	2.71343	0.987245			2.69924	1.79965			1.39317	4.33404	1.43627			3.71685	3.50725	1.26754			3.04976	2.6243	1.51688			1.25105	3.87785
hsa-mir-6860	2.64996	3.20188	2.165			1.35556	2.79923	1.66992			1.48006	2.72053	2.50494			2.64538	1.28021			3.48124	1.88819			4.84861	1.84706	1.64485			2.52031	1.70514			1.60909	3.97055	1.63019			3.19152	2.41803	2.22873			2.80004	2.55161	2.38592			2.15476	4.33452
hsa-miR-6859-5p	0.952681	0.640066	0.484244			0.663927	0.526787	0.369419			1.29378	0.762833	0.468978			0.545296	0.524329			0.359142	0.552864			2.33959	0.393892	0.733678			0.496207	0.660379			0.54723	0.524946	0.59744			0.498997	0.648258	0.63902			0.327741	0.618143	0.592034			0.314315	1.21151
hsa-miR-6859-3p	0.955359	0.759665	0.630014			0.947231	1.03115	1.55283			0.878504	0.615516	1.02178			0.75847	0.756803			0.5348	1.1781			0.634796	0.857837	1.31354			1.08162	1.37789			0.824246	0.984913	0.828197			0.799279	0.778222	0.903337			0.95702	0.760799	0.919386			0.769606	0.659766
hsa-mir-6859-3	1.09139	1.50032	1.2226			1.13757	0.986669	1.5179			1.29668	1.1178	1.27665			1.26939	0.812017			1.56772	1.14373			1.0493	1.19533	1.25603			1.30941	1.68789			1.56734	1.36414	0.854501			1.05735	1.71498	1.17198			1.74018	1.3913	0.941127			1.15278	2.5064
hsa-mir-6859-2	1.09139	1.50032	1.2226			1.13757	0.986669	1.5179			1.29668	1.1178	1.27665			1.26939	0.812017			1.56772	1.14373			1.0493	1.19533	1.25603			1.30941	1.68789			1.56734	1.36414	0.854501			1.05735	1.71498	1.17198			1.74018	1.3913	0.941127			1.15278	2.5064
hsa-mir-6859-1	1.09139	1.50032	1.2226			1.13757	0.986669	1.5179			1.29668	1.1178	1.27665			1.26939	0.812017			1.56772	1.14373			1.0493	1.19533	1.25603			1.30941	1.68789			1.56734	1.36414	0.854501			1.05735	1.71498	1.17198			1.74018	1.3913	0.941127			1.15278	2.5064
hsa-miR-6858-5p	7.58456	8.30322	8.50932			8.65963	7.54801	6.91092			7.68278	7.8533	7.97057			7.69139	7.50456			8.03251	7.76222			8.56201	8.85238	6.80743			7.91784	8.68798			7.70721	9.18433	8.91872			8.51845	8.92094	7.44663			8.99668	7.93788	7.95624			7.03611	8.89274
hsa-miR-6858-3p	0.788909	0.708895	1.04227			0.635742	1.01806	0.633472			0.910593	1.2044	0.971958			0.840752	1.00533			1.15122	0.814548			0.707812	1.0979	0.864667			0.754681	0.913233			0.657637	1.13627	0.885297			1.0571	0.954068	0.684692			1.20036	0.600305	2.17156			0.808335	1.27639
hsa-mir-6858	3.20175	3.54211	3.64256			3.58396	3.43227	2.62873			3.10302	3.24277	3.51254			3.0919	2.9681			3.25143	3.16567			3.60373	4.30567	2.63597			3.74115	4.21936			3.40536	4.53875	3.7077			3.58964	4.52872	3.03482			4.62044	3.62375	3.09037			2.97581	3.88571
hsa-miR-6857-5p	0.677606	0.940886	0.941748			0.640427	0.530449	0.748223			0.427973	0.571956	0.594777			0.805023	0.708687			0.712195	0.782612			0.857353	0.762312	0.918749			0.692919	0.638654			0.562053	0.657056	0.601941			0.680827	0.663593	0.625879			0.681261	0.563379	1.41232			0.312847	1.07861
hsa-miR-6857-3p	0.435007	0.355179	0.483214			1.14432	0.515774	0.421915			0.446968	0.442073	0.358742			0.452724	0.386483			0.371028	0.637466			0.371253	0.394292	0.566115			0.377012	0.354047			0.396651	0.531146	0.559767			0.486923	0.505904	0.549997			0.381314	0.542594	0.497072			0.424898	0.379026
hsa-mir-6857	0.782027	0.685387	0.823006			0.903564	0.822775	0.836918			0.629075	0.531049	1.1208			0.666982	0.851383			0.675877	0.864872			0.958701	0.872292	0.608942			1.08392	0.704516			0.684065	0.851689	1.1453			0.721608	0.745287	0.634623			0.700776	0.769379	0.703355			1.18587	0.671187
hsa-miR-6856-5p	0.451045	0.71435	1.11999			0.677098	0.700719	0.781313			0.68037	0.550565	0.808332			0.614856	0.715929			0.627638	0.659544			1.21864	0.802381	0.597231			1.05635	0.798649			0.558561	1.12378	0.704678			0.665564	1.05502	0.496048			0.805059	1.28036	0.713948			1.11914	1.019
hsa-miR-6856-3p	0.484433	0.544991	0.456236			0.507171	0.400578	0.544164			0.514808	0.56182	0.410624			0.51304	0.52007			0.483245	0.52744			0.481851	0.531099	0.630464			0.416271	0.521105			0.405475	0.509325	0.725213			0.60402	0.603697	0.54889			0.648073	0.431783	0.702979			0.442579	0.447286
hsa-mir-6856	0.429585	0.407345	0.409401			0.677098	0.525002	0.384582			0.470022	0.500247	0.45498			0.450986	0.489647			0.771892	0.291598			0.487733	0.584049	0.392168			0.425045	0.478705			0.522548	0.72818	0.575525			0.444026	0.66359	0.465375			0.553236	0.355826	0.537882			0.67744	0.430671
hsa-miR-6855-5p	0.881911	1.79107	1.72224			0.675251	0.548495	1.02614			0.823941	0.866439	2.72331			1.02354	1.49729			1.67213	2.25942			0.905408	0.93657	1.1081			1.53347	1.03053			0.969844	0.958094	1.07883			1.91193	1.46181	0.711414			1.14336	0.813604	0.790204			0.947496	2.70427
hsa-miR-6855-3p	0.766094	0.470265	0.899461			1.27846	1.00556	0.629049			0.987803	0.622538	0.826044			0.526262	0.836357			0.966588	0.871656			0.707339	0.697666	0.49994			1.38154	0.646045			0.845225	0.714434	0.571216			0.991878	1.1664	0.833257			0.992884	0.584842	0.642127			0.826577	1.01508
hsa-mir-6855	1.19707	1.01928	1.42028			1.09665	1.24366	1.15158			2.19428	1.04234	2.21995			1.75887	2.05138			1.39559	1.94955			1.01715	1.48889	1.3391			1.17173	1.12815			1.41322	1.30629	1.25171			1.18524	1.46548	2.07029			1.35195	1.21301	0.895153			1.80034	1.1299
hsa-miR-6854-5p	0.750099	0.570659	0.732155			0.736586	0.814118	0.692961			0.678518	0.959591	0.828653			0.90896	0.815591			0.718375	0.893205			0.609631	0.753962	0.724566			0.826176	0.764005			0.529219	0.734587	0.721956			0.764914	0.899439	0.939682			0.673874	0.819586	0.844275			0.645859	0.781364
hsa-miR-6854-3p	0.574107	0.490636	0.518512			0.677098	0.563597	0.529852			0.538878	0.622963	0.465701			0.695172	0.579169			0.434921	0.900568			0.662877	1.01669	0.529019			0.627038	0.528052			0.438372	0.53341	0.674494			0.580637	0.497451	0.739915			0.525028	0.580488	0.570909			0.559026	0.492863
hsa-mir-6854	0.517635	0.469377	0.474326			0.516348	0.360628	0.486797			0.4462	0.494442	0.477364			0.502262	0.70314			0.400341	0.489706			0.582305	1.19398	0.408945			0.560898	0.531788			0.501152	0.559628	0.670054			0.440431	0.530859	0.48651			0.453388	0.503814	0.478569			0.546007	0.537429
hsa-miR-6853-5p	0.737227	0.6635	0.644924			0.723243	0.600588	0.705936			0.954836	0.681257	0.768692			0.501478	0.643597			0.658425	0.609333			0.624662	1.01544	0.631414			0.670811	0.631889			0.857022	0.783557	0.623112			2.0027	0.530859	0.826203			0.703213	0.726434	0.81146			0.791374	0.866439
hsa-miR-6853-3p	0.432945	0.470282	0.378079			0.6672	0.476387	0.396862			0.369159	0.494442	0.478246			0.429473	0.411236			0.459992	0.501494			0.497296	0.380116	0.551184			0.425897	0.579883			0.414002	0.638955	0.47715			0.564127	0.545966	0.756804			0.380301	0.524816	0.578721			0.51158	0.595937
hsa-mir-6853	0.491349	0.453673	0.557095			0.643664	0.600588	1.40561			0.452636	0.55172	0.588464			0.403334	0.515198			0.359142	0.569828			0.487761	0.601974	0.484344			0.504512	0.494186			0.452704	0.58414	0.636623			0.43246	0.577294	0.590144			0.556868	0.654968	0.799396			0.507622	0.4844
hsa-miR-6852-5p	0.560218	1.09437	2.10664			0.701437	0.914263	3.99794			1.07875	0.807957	0.689241			2.82595	1.11168			1.01027	0.930302			1.19964	1.83903	3.81316			0.631385	3.05381			0.556765	1.07191	0.830872			0.803381	3.39735	1.48014			0.703197	0.777571	3.66322			0.457337	0.963007
hsa-miR-6852-3p	0.772802	0.871636	0.645182			0.616799	0.744419	1.04933			0.680111	0.643341	0.851536			0.684832	0.757672			0.726875	0.677434			1.09783	0.799408	0.584645			0.683766	0.727144			0.523506	0.73074	0.907031			0.562278	0.660495	0.577293			0.642241	0.726434	0.658228			0.617152	0.721875
hsa-mir-6852	0.981135	0.646237	0.981401			0.678357	0.898387	1.159			0.852663	0.849023	1.71229			0.985765	1.1081			0.70703	0.679494			0.840315	1.14408	0.886036			1.42717	0.917336			0.838624	0.957188	1.25179			0.697364	0.981419	1.15972			0.81577	0.704311	0.85571			0.70695	0.862788
hsa-miR-6851-5p	1.0218	1.76014	2.53855			1.37919	2.46249	0.923032			2.34605	1.63098	3.28012			1.79273	1.3502			2.45106	1.88015			4.13246	1.002	0.858242			2.4005	1.97337			3.62327	3.66709	1.29967			3.47459	3.70688	1.80187			3.25641	1.91738	0.968925			1.54493	3.8125
hsa-miR-6851-3p	0.467414	0.576264	0.579633			0.4258	0.58905	1.30798			0.730934	0.914064	0.584692			0.537653	0.785586			0.533622	0.55888			0.594038	0.755871	0.544771			0.618754	0.544771			0.412915	0.666703	0.876826			0.551572	0.580261	0.46369			0.525393	0.739896	0.869803			0.820958	0.472257
hsa-mir-6851	1.00971	1.28443	0.715353			1.00972	0.749026	0.622449			1.31499	0.915075	0.647672			0.771934	0.797908			0.944601	0.898379			0.698554	1.03016	0.84815			0.675467	0.77433			0.98912	0.956943	1.00728			1.05208	0.773686	1.06087			0.831043	1.26891	0.859909			0.816521	1.18419
hsa-miR-6850-5p	7.41598	7.61489	7.89305			8.12708	7.23387	6.89567			7.19652	8.04303	7.90249			7.80779	7.25403			7.46343	6.95503			7.95501	9.04511	7.73711			8.05456	8.52289			7.09776	8.55275	9.01758			7.66343	8.38856	7.32967			8.55935	8.1795	8.28175			7.2257	7.99517
hsa-miR-6850-3p	0.433	0.41246	0.693924			0.408553	0.556836	0.381136			0.3796	1.04604	0.418552			0.974464	0.40714			0.70703	0.564929			0.48802	0.421761	0.631414			0.63368	0.428698			0.643299	0.589376	0.602238			0.317359	0.62753	0.548668			0.51218	0.455475	0.531838			0.709579	0.698229
hsa-mir-6850	2.10221	2.21177	2.15376			2.06916	1.89117	2.11779			1.83563	2.22636	1.79279			1.90364	2.29391			1.7782	3.21223			2.19814	2.79106	1.61613			1.8852	2.1626			1.92216	2.03992	1.81055			2.29095	3.14909	1.97601			2.68628	2.23661	2.17103			2.17207	2.40115
hsa-miR-6849-5p	0.852161	1.1093	2.75518			0.873041	1.44155	1.66444			0.651376	1.09384	1.47952			1.15555	1.00231			2.29282	1.37737			1.30957	1.25771	0.72201			0.794157	1.02113			0.893762	1.4161	0.779986			0.818234	1.17173	1.05353			0.897061	0.813605	0.884817			1.00704	1.94605
hsa-miR-6849-3p	1.28997	0.7271	0.611421			0.534605	0.725437	0.970505			0.937265	0.517709	0.613452			0.501511	0.602436			0.780015	0.829131			0.766752	1.12004	0.595705			0.474141	0.974539			0.894859	0.815426	0.609099			0.484043	1.21146	0.906095			0.598555	0.678235	1.24289			0.501954	0.53982
hsa-mir-6849	0.569643	0.670787	0.640241			1.64176	0.938295	0.836197			0.888092	0.787689	1.02881			0.79729	0.729578			0.570582	0.863193			0.521123	0.996786	0.631518			1.05286	0.817103			0.876973	0.908307	0.828792			0.802454	0.884117	0.84653			0.693203	0.720168	0.792287			1.00704	0.813688
hsa-miR-6848-5p	6.34293	6.82145	5.63551			6.31773	5.09216	4.69708			4.95316	5.71853	4.83541			4.94035	5.12438			6.12178	5.99394			5.22362	6.2833	4.39764			5.87456	6.82564			4.71267	8.00632	6.15028			6.84172	7.60108	5.14307			6.39729	6.24737	6.15971			4.89929	6.89853
hsa-miR-6848-3p	0.759493	0.833868	0.92834			0.698065	1.16647	1.17701			0.770173	0.819226	1.0989			1.45781	0.837547			0.799992	0.801872			1.11379	0.997051	1.13211			1.03284	1.95346			0.554081	0.934223	1.07923			0.763891	0.791767	0.716807			0.738899	1.13797	1.19559			0.730284	0.778563
hsa-mir-6848	1.22099	1.04924	0.959506			1.65386	1.28789	0.904061			0.812881	1.08465	1.28265			1.78984	1.00294			0.862091	2.0198			1.14551	1.636	1.0699			1.11119	1.32373			1.182	1.08932	1.70103			1.44049	1.66813	1.07497			1.89016	1.34987	1.26365			0.907462	1.88117
hsa-miR-6847-5p	1.18744	1.1808	1.20791			0.592563	1.05747	0.641314			2.18592	0.752046	0.664607			0.856641	0.896457			0.714797	0.896291			2.94418	0.933164	0.935961			0.913142	1.19322			3.11122	1.13078	0.747719			0.750563	0.745287	2.22219			0.649022	1.40056	0.981013			1.14664	0.908693
hsa-miR-6847-3p	0.588777	1.00247	0.955178			0.724344	0.774526	0.777315			0.891521	0.743007	0.709053			0.699585	1.00294			0.66291	0.885804			0.889683	0.922394	0.702471			0.716283	0.630266			0.729422	0.763414	0.66603			0.802598	0.710133	0.705911			0.638769	1.25414	0.853389			0.731981	1.04586
hsa-mir-6847	0.603318	0.734996	0.733456			0.633834	0.457515	0.437123			0.461215	0.37645	0.518884			0.696773	0.407238			0.448269	0.468257			0.570844	0.507575	0.631414			0.59034	0.793643			0.547262	0.522069	0.629043			0.529189	0.470224	0.596307			0.53619	0.54899	0.544324			0.510142	0.492111
hsa-miR-6846-5p	0.869661	3.30775	4.56377			2.70803	3.18555	2.72827			1.12153	1.3391	1.71374			1.25206	2.76283			2.84472	3.17085			3.93695	1.97165	2.79226			1.89431	4.12088			2.54243	5.21101	4.48801			4.11974	3.62048	1.95781			2.80082	3.80498	1.42162			1.84074	3.60158
hsa-miR-6846-3p	0.844642	0.550886	0.57546			0.490651	0.393598	0.555238			0.487925	0.539877	0.388827			0.563875	0.604654			0.603936	0.502127			0.381439	0.424832	0.424849			0.576085	0.553463			0.45206	0.631957	0.529646			0.535409	0.413548	0.54984			0.62071	0.450083	0.527823			0.524167	0.735564
hsa-mir-6846	0.842125	0.922402	0.65948			0.785854	0.883746	0.665766			0.817231	0.89238	0.802654			0.811649	0.828428			0.744417	1.03103			1.01601	1.29671	1.20419			0.799721	0.660744			0.82173	0.8334	0.756062			1.21982	0.800269	0.813304			0.754703	0.730905	1.10503			0.950573	1.10529
hsa-miR-6845-5p	1.52451	1.83701	2.6316			1.11308	2.1517	1.35371			1.84742	1.58295	1.63099			2.15106	1.67421			2.05367	2.16817			2.32482	1.80186	1.6417			1.68681	4.13586			3.71392	2.98402	1.46375			4.26871	2.77217	1.63974			2.92109	1.5525	1.89921			2.1149	3.16025
hsa-miR-6845-3p	0.873954	0.771975	0.976736			0.734155	0.765964	0.77591			1.13043	0.543169	0.753632			0.473566	0.616616			0.977646	0.894308			0.640881	0.49807	0.452689			0.586683	0.737157			0.323838	0.572325	0.600573			0.612847	0.519899	0.431165			0.435325	0.813605	0.478527			0.505761	0.761865
hsa-mir-6845	0.854719	0.736195	0.976144			0.677098	1.20365	1.3272			1.14217	0.776479	1.00285			0.815667	0.801602			0.551566	0.741362			0.917005	0.758628	0.862692			0.905464	0.78368			0.934732	0.750392	0.696925			0.912502	1.03093	0.849339			1.00111	0.719018	0.713948			1.36292	1.11372
hsa-miR-6844	0.450959	0.431725	0.517741			0.528883	0.491217	0.428678			0.390725	0.621312	0.668413			0.614856	0.460828			0.457824	0.545417			0.560431	0.511919	0.663318			0.426461	0.569428			0.443092	0.477308	0.687818			0.434476	0.507178	0.526761			0.461946	0.590718	0.609552			0.505764	0.45036
hsa-mir-6844	0.730788	0.633788	0.608153			0.76766	0.782439	0.657676			0.691768	0.815428	0.749505			0.867431	0.67446			0.552368	0.67738			0.632036	0.982348	0.777272			0.654822	0.862559			0.461982	0.666238	0.893338			0.5886	0.729611	0.570212			0.619682	0.719843	0.782528			0.639946	0.535283
hsa-miR-6843-3p	0.509425	0.600952	0.805313			0.637154	0.574505	0.710923			0.545306	0.803178	0.557694			0.603659	0.651066			0.703423	0.755416			0.599075	0.632995	0.856901			0.578297	0.593255			0.55316	0.585579	0.664664			0.727459	0.699907	0.613555			0.575899	0.705793	0.536595			0.874915	0.708973
hsa-mir-6843	0.7777	0.584594	0.630014			0.851987	0.60515	0.621607			0.726286	0.695566	0.741838			0.755892	0.783358			0.698625	0.71166			0.7133	0.920797	0.673747			1.00608	0.771477			0.603555	0.853386	1.02			0.586883	0.993298	0.797577			0.952075	0.748227	0.918106			0.582606	0.933399
hsa-miR-6842-5p	0.800289	1.7219	0.560031			0.615363	0.719809	0.661836			1.26253	0.775263	0.605793			0.771427	0.722439			0.817959	1.07351			0.751087	0.706344	0.734271			0.765515	0.818852			1.13027	1.62034	0.704981			0.606686	1.14132	0.796017			0.582176	0.621976	1.096			0.663469	0.880823
hsa-miR-6842-3p	0.771858	0.678437	0.728289			0.754351	0.803482	0.851621			0.752909	0.724334	0.652551			0.714537	0.735016			0.850991	0.739248			0.834343	0.872769	0.676202			0.797091	0.810251			0.60286	0.756867	0.793216			0.708153	1.10864	0.597894			0.74784	1.26972	0.719916			0.688545	0.721875
hsa-mir-6842	0.654699	0.545181	0.91922			0.561749	0.516129	0.851209			0.617288	0.516381	0.62834			0.509726	0.540013			0.915682	0.903391			0.662728	0.429242	1.07028			0.395651	0.47685			0.723657	0.400249	0.409955			0.460776	0.808898	0.493281			0.654753	0.540849	0.641818			0.440669	0.542292
hsa-miR-6841-5p	0.569643	0.630526	0.457186			0.442292	0.46482	0.483072			0.820139	0.519399	0.496335			0.534213	0.539495			0.405198	0.641339			0.511331	0.506088	0.559177			0.601111	0.524986			0.52572	0.455039	0.630545			1.13806	0.595996	0.515926			0.53231	0.812093	0.665396			0.54801	0.49408
hsa-miR-6841-3p	0.569643	1.19908	0.429784			1.07647	0.506163	0.537197			0.682253	0.621179	0.516905			0.494561	0.652657			0.463762	0.572552			0.568574	0.652025	0.533596			0.475973	0.747895			0.705248	0.504367	0.682688			0.866275	0.552518	0.578382			0.494256	0.463316	1.16766			0.563787	0.556978
hsa-mir-6841	0.759348	0.492917	0.506101			0.748325	0.543562	0.552208			0.632544	0.669522	0.383179			0.429473	0.567611			0.453523	0.564618			0.518939	0.673469	0.426689			0.577306	0.553783			0.491461	0.57621	0.572931			0.414075	0.562251	0.534001			0.562214	0.628273	0.478683			0.456231	0.400892
hsa-miR-6840-5p	1.92244	1.73952	0.823006			1.58038	1.25879	1.73477			1.53803	1.60211	1.13694			1.23208	1.17628			0.819599	1.40229			1.0804	1.33058	1.37524			1.25439	1.40663			1.22226	1.11073	1.14811			1.12056	1.48257	0.952701			1.06334	1.4259	1.23205			3.24505	1.20267
hsa-miR-6840-3p	1.28435	0.782187	4.26153			0.471924	0.825708	0.328558			0.503652	0.606943	3.47653			2.40257	1.5267			1.63838	0.651026			3.34013	0.485287	0.691508			3.15416	0.790293			0.610025	2.84333	0.64964			0.700015	3.71614	0.58957			5.00503	0.720119	0.814681			0.359262	2.74834
hsa-mir-6840	0.779396	1.03637	0.571018			0.347819	0.527639	0.49515			0.532303	0.752896	0.43358			0.510858	0.422168			0.66338	0.65302			0.420562	0.471463	0.559808			0.468429	0.78895			0.663847	0.50441	0.515958			0.661528	0.470224	0.664774			0.460686	0.670889	0.416698			0.515327	0.527602
hsa-miR-6839-5p	1.23262	1.77766	0.740118			0.600389	0.863978	0.744205			0.9081	0.863946	1.00843			0.910515	0.935025			1.06039	0.819243			0.998641	0.748511	0.706091			0.749086	0.82059			0.777449	0.81733	0.930183			0.692283	0.745287	0.919181			0.842885	0.813605	1.00089			1.79989	0.729694
hsa-miR-6839-3p	0.628805	0.643681	0.500346			0.566853	0.667008	0.772164			0.651376	0.649717	0.529779			0.584566	0.510984			0.556283	0.532133			0.554808	0.679905	0.529271			0.593894	0.527138			0.507654	0.947129	0.685839			0.589973	0.595937	0.756132			0.649022	0.568699	0.800816			0.840663	0.564842
hsa-mir-6839	0.453062	0.496415	0.602749			0.725227	0.544657	0.655883			0.635352	0.624585	0.584822			0.579078	0.492489			0.908699	0.891624			0.715451	0.605009	0.594198			0.707063	0.441161			1.15501	0.730869	0.515958			0.62185	0.595937	1.14287			0.732258	0.556824	0.516245			0.579775	0.578468
hsa-miR-6838-5p	0.472819	1.33322	0.516486			0.509725	0.388045	0.6266			0.555764	0.496358	0.45014			0.431389	0.586764			0.773724	0.354775			0.468537	0.733515	0.352131			0.527694	0.446794			0.352253	0.489683	0.397757			0.540191	0.602505	0.886213			0.466649	0.523008	0.459036			0.938428	0.661682
hsa-miR-6838-3p	0.737264	0.526665	0.69226			0.502001	0.697384	0.598878			0.673559	0.622538	0.629895			0.683003	0.722439			0.760169	0.677084			0.634796	0.872824	0.537392			0.615889	0.654568			0.502001	0.657056	0.673716			0.603945	0.683129	0.639067			0.757423	0.790308	0.760784			0.606995	0.536595
hsa-mir-6838	0.628899	0.496469	0.627034			0.928267	0.522914	0.634023			0.703593	0.550625	0.552641			0.699242	0.579169			0.68338	0.541296			0.652083	0.531325	0.559501			0.674453	0.491053			0.784857	0.539585	0.713068			0.682237	0.630628	0.456731			0.487263	0.657188	0.644496			0.628781	0.508412
hsa-miR-6837-5p	0.480282	0.952616	0.789828			1.07566	0.651327	0.595226			0.775506	0.508934	0.607523			0.458614	0.542992			1.46956	0.402379			1.92808	0.55625	0.695977			0.586107	0.499462			0.986251	0.721124	0.636262			1.29691	0.761251	0.84653			0.648739	0.749568	0.548362			1.0869	1.21783
hsa-miR-6837-3p	0.499969	0.451582	0.368549			0.4238	0.363039	0.392982			0.468525	0.37645	0.469216			0.5566	0.489192			0.453523	0.49658			0.409366	0.320928	0.552108			0.477255	0.468737			0.477108	0.462851	0.484583			0.345932	0.441072	0.466856			0.531227	0.42943	0.513106			0.378621	0.452398
hsa-mir-6837	0.674985	0.557959	0.653238			0.600389	0.921742	0.404621			1.09957	0.520594	0.856835			0.55037	0.370595			0.55908	0.41875			0.337063	0.583121	0.716194			0.432996	0.331577			0.935975	0.591379	0.661561			0.527145	0.632347	0.500425			0.635598	0.435418	0.522766			0.387563	0.595254
hsa-miR-6836-5p	1.03508	1.42967	1.13303			1.07566	2.10557	1.13835			1.63506	1.18013	2.20748			1.18205	1.00294			1.05723	0.925855			1.26856	1.1075	1.21755			2.41599	1.23848			1.18487	2.85743	1.18575			1.12161	2.44567	1.80187			2.42104	1.54267	1.15739			0.943089	2.34367
hsa-miR-6836-3p	1.0771	0.718994	1.09598			1.55477	0.916475	1.67428			0.828305	1.35488	1.05543			1.10454	1.96839			1.13682	1.63813			1.07293	1.60744	1.13473			1.10669	2.51085			0.623688	2.89629	1.12394			1.40021	1.50919	1.00387			1.27455	0.972311	4.20166			1.06239	1.45366
hsa-mir-6836	1.19312	2.46657	3.42893			1.95792	2.645	2.15178			2.07972	1.9754	2.27757			2.86122	2.12432			2.09216	1.31349			3.31315	1.34101	1.78248			2.32237	1.95639			3.86012	2.26797	0.685288			3.38776	2.81659	2.2251			2.15761	1.77299	1.99691			2.56954	2.24636
hsa-miR-6835-5p	1.27851	0.645719	0.574003			0.945363	0.774276	0.894683			0.940107	0.775263	0.707889			0.869627	0.652433			0.665623	0.643115			0.672134	1.50737	0.705436			0.718868	1.43501			2.00015	0.72289	0.580624			0.68194	1.45928	0.88993			0.643988	0.715629	0.681365			0.896207	0.800229
hsa-miR-6835-3p	0.7698	0.813605	0.976144			1.2022	0.812101	0.705936			0.696169	0.669528	0.689102			0.623446	0.844173			0.736858	0.724225			0.651293	0.720334	0.792454			0.612205	0.707547			0.945133	1.0674	0.792214			0.744834	0.687098	0.990324			0.71349	0.810709	0.650686			0.786496	0.582585
hsa-mir-6835	0.705948	0.773491	0.544237			0.784628	0.547393	0.757069			0.749758	0.68197	0.686025			0.55037	0.651286			0.515683	0.716061			0.637769	0.625545	0.636551			0.627519	0.570477			0.544489	0.600862	1.02141			0.551009	0.623203	0.5364			0.618983	0.526228	0.708643			0.511563	0.676278
hsa-miR-6834-5p	0.853892	0.844333	0.874439			0.671791	0.891767	0.719296			0.825735	0.769192	1.13505			0.846154	0.862947			0.825717	0.859322			1.29871	0.777525	0.833434			0.72921	0.698445			1.68494	0.930193	0.790993			0.747033	1.03635	0.839239			1.00616	0.892879	1.14488			0.925269	1.51899
hsa-miR-6834-3p	0.605945	0.519916	0.810219			0.848437	0.671902	0.500284			0.405079	0.481575	0.579746			0.526605	0.539622			0.392887	0.477188			0.637498	0.637901	0.861807			0.537782	0.601993			0.359712	0.410758	0.505293			0.609062	0.44126	0.439013			0.428235	0.457618	0.638275			0.552707	0.604628
hsa-mir-6834	0.460767	0.411617	0.468676			0.904768	0.654815	0.69221			0.517288	0.556676	0.529779			0.431456	0.551546			0.690993	0.596116			0.873966	0.67559	0.421028			0.444927	0.461752			0.810586	0.463594	0.413596			0.519514	0.595937	0.561067			0.516564	0.484075	0.69355			0.455794	0.546316
hsa-miR-6833-5p	0.762515	0.842754	1.22092			0.842865	1.01806	0.745518			0.555225	0.971468	1.73841			0.829908	0.852912			1.70833	1.39154			1.16783	1.06999	0.791667			0.754551	1.18106			0.776651	1.38073	1.04694			1.68402	1.06102	0.685311			1.30673	0.902674	1.05075			0.778273	1.29543
hsa-miR-6833-3p	0.517016	0.440535	0.418796			0.564863	0.333557	0.48544			0.360187	0.573229	0.529779			0.529702	0.582337			0.686376	0.393774			0.393057	0.559235	0.351429			1.39481	0.440225			0.399778	0.495272	0.603045			0.399124	0.507184	0.69147			0.354781	0.505625	0.590089			0.587905	0.506483
hsa-mir-6833	0.51064	0.526505	0.595978			0.920216	0.68277	0.713971			0.950596	0.704963	0.777807			0.679081	0.605986			0.546245	0.763733			0.560107	0.590212	0.806112			0.627777	0.754915			0.678468	0.980845	0.751591			0.728191	0.69931	0.799411			1.00137	0.732076	0.850781			0.80452	0.551892
hsa-miR-6832-5p	0.757103	1.33889	0.629453			0.648534	0.84313	0.633472			1.04809	0.774813	0.711624			0.91708	0.71963			0.657975	0.740912			0.627451	0.792325	0.69471			0.657402	0.70073			0.710713	0.727729	0.803265			0.684088	0.729029	0.756354			0.666064	0.625268	0.713498			0.704151	0.685383
hsa-miR-6832-3p	0.645083	0.796903	0.216561			0.549637	0.372978	0.397047			0.275034	0.389493	0.36189			0.387616	0.294995			0.306304	0.374877			0.391313	0.380138	0.313319			0.723326	0.467674			0.220463	0.408983	0.66603			0.384368	0.376844	0.439296			0.330052	0.383504	0.470163			0.501954	0.392068
hsa-mir-6832	1.63816	0.780451	0.629688			0.567235	0.671902	0.531994			0.485291	0.967707	0.498771			0.457729	0.565026			0.815405	0.623539			0.863725	0.534964	0.626416			0.642314	0.593597			1.06298	0.517291	0.620141			0.913116	0.583427	0.641811			0.577266	0.580487	0.545389			0.763442	0.508529
hsa-miR-6831-5p	1.06071	2.14101	4.33958			0.954252	2.16823	1.8392			1.08184	1.36729	3.50123			2.71185	1.48623			2.56511	2.23167			4.17919	1.44559	2.33009			2.04986	3.72253			1.9436	2.89499	1.84807			1.28421	2.09954	3.02726			1.57582	1.88169	1.02012			1.66327	2.96926
hsa-miR-6831-3p	0.579901	0.295287	0.469898			0.694314	0.411158	0.574934			0.432797	0.744515	0.544265			0.717823	0.579353			0.396085	0.539454			0.642357	0.672877	0.397872			0.537008	0.758711			0.345685	0.688131	0.46722			0.460776	0.526155	0.502362			0.685966	0.702802	0.872529			0.527736	0.359259
hsa-mir-6831	0.794453	0.635172	0.705649			0.712724	0.689715	0.860014			0.69194	0.729837	0.920481			0.725721	0.948681			0.552368	0.781925			0.556462	0.993913	0.705054			0.795335	0.591505			0.579342	0.765644	1.81586			0.691913	0.893531	0.941511			0.689586	0.697166	0.717323			0.59327	0.704581
hsa-miR-6830-5p	1.44572	2.04202	3.22487			1.17645	1.0152	0.955753			2.23231	1.5934	1.67312			1.31434	1.45214			2.56039	1.06424			3.57364	0.953322	1.42893			1.17867	1.22154			1.98301	1.44512	1.09751			1.70277	1.61424	1.58106			1.60716	0.991516	1.06914			2.44337	2.14886
hsa-miR-6830-3p	0.605093	0.424345	0.467211			0.596967	0.504605	0.543637			0.344621	0.686404	0.488409			0.444232	0.731981			0.44173	0.529779			0.373393	0.525914	0.405992			0.641161	0.685055			0.38906	0.648007	0.736142			0.318188	0.588837	0.596027			0.704593	0.505071	0.52785			0.487184	0.4844
hsa-mir-6830	0.322474	0.352643	0.30935			0.29345	0.236235	0.183623			0.424751	0.26782	0.35874			0.352339	0.623574			0.506049	0.219175			0.57116	0.270486	0.204081			0.217797	0.233179			0.4105	0.332804	0.331577			0.396454	0.470224	0.455563			0.306704	0.454945	0.298826			0.325118	0.279971
hsa-miR-6829-5p	1.09662	3.66822	4.37111			0.753056	1.92501	1.32415			0.555995	0.964355	1.58352			1.49706	0.860689			1.68329	2.37201			5.06034	1.25488	1.41327			1.08393	5.77531			1.31487	2.97498	1.60733			1.51876	2.79739	0.904284			3.79127	1.54365	1.18517			2.71364	2.81401
hsa-miR-6829-3p	1.30927	0.807837	0.909918			0.882417	0.708503	0.793972			0.785921	1.24994	0.87801			1.13389	1.01561			1.21613	0.819507			0.919391	0.783597	0.870812			0.936452	0.983292			0.962458	1.43702	0.864188			1.04199	0.930905	1.63033			0.806641	1.02537	1.14738			0.730485	0.670547
hsa-mir-6829	1.00537	1.2071	1.50003			1.57956	1.1758	0.933138			1.34798	1.07837	1.07822			1.02701	1.00906			0.84004	1.3798			1.33273	1.05374	1.2503			0.887067	1.37545			1.47463	2.17801	1.03299			1.49577	2.35232	0.99577			1.48576	1.36393	0.796721			1.07492	1.52844
hsa-miR-6828-5p	0.980927	0.575518	0.690674			0.607368	0.712348	0.540601			3.96265	0.85916	0.655447			0.603661	0.597207			0.518991	0.575956			0.842737	0.770647	0.462778			0.651443	0.56237			1.78327	0.622723	0.928067			0.727882	0.640705	0.651348			0.624661	0.584322	0.724848			0.745942	0.540711
hsa-miR-6828-3p	0.743537	0.522061	0.517286			0.513682	0.623392	0.730678			0.404255	0.494442	0.5345			0.414956	0.533991			0.409181	0.536428			0.862887	0.582492	0.461107			0.678328	0.67926			0.539723	0.524946	0.781798			0.499414	0.611544	0.414383			0.541275	0.489339	0.516819			0.59916	0.960951
hsa-mir-6828	0.644894	0.449268	0.49592			0.686908	0.861498	0.508189			0.676605	0.662401	0.664489			0.584262	0.559933			0.474658	0.681801			0.608729	0.577935	0.695977			0.603206	0.574203			1.39333	0.620527	0.83811			0.934869	0.595937	0.508868			0.663244	0.603059	0.616707			0.59257	0.595937
hsa-miR-6827-5p	1.43416	1.09629	1.66189			0.962102	1.21056	1.02593			0.802951	1.14466	1.12234			1.43972	1.1821			1.05089	0.826071			1.16446	1.04784	0.864527			1.55149	1.09045			2.4159	1.65094	1.51296			2.27185	1.59099	1.34988			1.50245	1.05076	0.969303			1.09289	2.25816
hsa-miR-6827-3p	0.80184	0.710363	0.639254			0.683105	0.744962	0.815071			0.589178	0.753137	0.664489			0.55037	0.652433			0.797342	0.665694			0.634796	1.00231	0.925008			0.707107	0.768583			0.67288	0.60481	0.851117			0.977889	0.736853	0.685311			0.670447	0.750943	0.723749			0.567885	0.587263
hsa-mir-6827	0.611594	0.864382	0.492745			0.777077	0.512763	0.681062			0.456708	0.556217	0.807198			0.556217	0.459838			0.553502	0.627239			0.670929	0.727856	0.495818			0.51625	0.597297			0.697143	0.500329	0.66603			0.676188	0.82119	0.553715			0.906995	0.500897	0.93114			0.501954	0.568551
hsa-miR-6826-5p	1.22608	0.950933	2.90184			2.15713	1.6452	1.32614			1.44943	0.866439	1.11155			3.48519	2.08462			2.13742	1.14744			3.67789	0.882922	0.931851			1.62803	7.29998			2.0594	1.18768	1.11706			3.81795	1.48129	2.54514			1.30664	1.17928	1.06191			1.92691	2.20773
hsa-miR-6826-3p	0.395376	0.614216	0.428017			0.658204	0.628435	0.459483			0.412477	0.707363	0.488307			0.439359	0.652183			0.526727	0.487789			0.569024	0.671449	0.730541			0.551417	0.56534			0.380321	0.552794	0.543805			0.435317	0.866896	0.623987			0.524972	0.483145	0.430331			0.547076	0.398638
hsa-mir-6826	1.00256	1.03637	0.961177			0.95676	1.00796	1.00296			1.79752	1.07076	1.03528			0.865034	1.10759			1.1543	1.22147			0.949985	1.13902	0.955045			1.00362	1.2245			1.18027	1.06231	0.755571			0.95756	1.32374	1.08593			0.949308	1.05062	1.84387			1.05183	1.12556
hsa-miR-6825-5p	0.868379	2.39132	1.86685			1.52579	1.47777	0.823435			1.02195	2.12779	1.44188			1.31927	2.05909			3.71302	2.97304			2.21997	1.16848	1.26504			2.02304	3.36081			2.448	1.42605	1.5191			4.68101	3.84516	1.67243			3.95857	1.20576	1.36824			1.26135	3.94147
hsa-miR-6825-3p	0.575947	0.841045	0.589434			0.980911	0.614566	0.667384			0.662969	0.646178	0.528841			0.641356	0.672469			0.879416	0.633835			0.727645	0.832236	0.569475			0.615848	0.666165			0.608576	1.02106	0.628267			0.571469	1.16059	0.701745			1.16444	0.574112	0.702688			0.558787	0.708306
hsa-mir-6825	1.12595	1.68955	1.95766			1.29823	1.57847	1.4103			1.51393	1.96496	1.38575			1.62426	1.22976			1.46013	1.59138			2.47197	1.60914	1.19082			1.41264	1.37346			1.67121	1.32975	1.29278			1.66461	2.71992	1.20342			2.29222	1.43715	1.4178			1.77452	2.25819
hsa-miR-6824-5p	2.3491	4.39853	5.11213			1.8167	2.53895	2.45059			3.25083	4.75732	3.46384			5.19656	4.93553			3.71665	4.29612			4.45474	5.85861	1.73212			4.00263	5.26446			3.16339	5.84137	3.02419			4.69104	4.95901	3.06571			6.0178	4.45556	0.702183			1.89804	5.10635
hsa-miR-6824-3p	0.696139	0.605962	0.602361			1.14335	0.66723	1.02378			0.602213	0.90157	0.68533			0.636517	0.72442			0.69905	0.73669			0.96165	0.921223	0.893981			0.670795	0.615143			0.631537	0.825907	0.830013			0.467373	0.938484	0.924088			0.737416	0.621454	0.632306			0.607985	0.866439
hsa-mir-6824	1.37142	0.636597	0.966256			1.0835	1.25312	0.927762			1.22253	1.12779	1.02881			1.04311	0.945398			0.81898	1.71534			0.933612	1.15768	1.04019			1.28232	1.26069			0.930036	0.911562	0.977759			0.961305	1.07472	0.955284			1.37708	0.890026	1.15011			0.884252	0.830995
hsa-miR-6823-5p	0.705844	0.816706	1.13303			0.894115	0.809226	0.863492			0.820533	0.834268	0.922393			0.877308	1.05448			0.941006	0.965678			1.51125	1.13413	0.711536			0.905488	0.731975			0.937421	0.984583	1.16799			1.31865	0.864311	0.782711			1.02031	1.3405	0.989652			0.679071	0.995123
hsa-miR-6823-3p	0.592261	0.885216	0.475984			0.610404	0.753741	0.527143			0.556123	0.694107	1.03112			0.581831	0.613888			0.492584	0.872734			0.584895	0.444221	0.509818			0.610697	0.728748			0.388418	0.61963	0.647329			0.521721	0.601596	0.564908			0.540472	0.462496	0.537956			0.442662	0.667967
hsa-mir-6823	0.763169	0.755532	0.745066			0.742557	0.69918	0.703432			0.687311	0.905599	0.829079			0.715582	0.822528			0.660228	1.22686			0.992993	0.757427	0.798246			0.831994	0.749896			0.710787	0.808007	0.99839			0.77761	0.898653	0.685311			0.850323	0.767904	0.754245			0.631061	0.746819
hsa-miR-6822-5p	1.29407	0.981363	0.935549			0.60053	1.64934	0.685518			0.764259	0.833791	0.470535			0.964427	0.711395			1.31448	0.849513			3.99255	0.783597	0.572175			0.548405	0.742364			2.31056	1.43969	0.61565			1.2335	0.595937	0.550836			0.572455	0.710315	0.667649			1.74278	0.727143
hsa-miR-6822-3p	0.779008	0.842678	0.689939			2.16179	0.841247	0.767257			0.985743	0.790481	0.752537			0.721266	0.841714			0.7949	0.769708			1.1722	0.929079	0.817046			0.768399	0.746509			0.759716	0.944552	0.726349			0.645519	0.839657	0.835417			0.823825	0.726434	0.769428			0.799133	0.858632
hsa-mir-6822	0.859597	1.1203	0.64498			0.585083	0.524542	1.06717			0.496572	0.82953	0.679478			0.491284	0.652433			0.541166	0.59997			0.486295	0.582338	0.59509			0.452847	0.534452			1.01527	0.627363	0.806092			0.4344	0.681609	0.650611			0.61759	0.513488	0.656784			0.771311	0.615963
hsa-miR-6821-5p	8.43552	8.65682	8.51591			8.94252	7.88156	7.65817			8.52827	8.24439	8.4794			8.38623	8.29897			8.3866	8.08507			8.98001	9.58817	7.81822			8.61793	9.09878			7.7489	9.44172	9.70699			8.71123	9.28665	7.79225			9.46711	8.68843	8.85895			7.89564	9.09899
hsa-miR-6821-3p	0.653335	0.603632	0.534851			0.707848	0.734618	0.560347			0.738525	1.01963	0.640337			0.66054	0.502018			1.02955	0.834826			0.503636	0.443055	0.553585			0.687579	0.838992			0.499614	1.06058	0.503827			0.510307	0.47062	0.571221			0.466305	0.862071	1.03637			1.17082	0.691502
hsa-mir-6821	0.748509	0.682331	1.5822			1.45332	0.856772	0.889471			0.823247	0.907747	0.828234			0.741153	0.801629			1.26164	1.14373			0.73981	0.804872	1.10707			1.22199	1.00594			0.898637	0.915697	0.699583			0.753633	0.75585	0.828647			1.12114	1.20271	0.829042			0.762856	0.710702
hsa-miR-6820-5p	3.10828	5.14855	5.17297			4.48385	3.55571	2.47272			3.71037	4.8552	4.51254			4.78106	3.92193			4.83359	3.91149			3.39309	4.66715	2.63413			5.18297	5.89989			2.2814	6.42984	3.93889			5.50897	6.61094	3.84482			5.69523	4.58574	5.2312			1.44379	5.82217
hsa-miR-6820-3p	0.884013	0.740783	0.608362			0.977197	0.777638	0.792627			0.812456	0.758941	1.15038			0.916944	0.689383			0.645604	0.719711			0.657851	0.915969	1.17807			1.22857	0.931146			0.678793	1.28227	1.22762			0.764914	0.745287	0.722261			0.685972	0.758204	1.37214			0.825593	1.00235
hsa-mir-6820	0.410186	0.588656	0.576745			0.844442	0.613465	0.669957			0.601967	0.517479	0.497358			0.55037	0.532948			0.621344	0.60816			0.865991	0.62546	0.370698			0.601111	0.668174			0.388281	0.669933	0.557408			0.521721	0.523859	0.659218			0.432577	0.531097	0.719322			0.730453	0.497277
hsa-miR-6819-5p	2.22703	5.15567	5.49939			5.37771	5.21619	4.50565			3.90715	4.41636	4.33519			5.04834	4.16666			5.5471	4.67626			6.40199	5.44053	3.83004			4.50327	5.95376			3.44411	6.48723	1.70308			5.49679	5.03516	5.0552			5.89031	4.37701	4.4169			4.93826	5.85103
hsa-miR-6819-3p	0.946097	1.42139	1.25446			0.896787	1.57163	1.38047			0.775506	1.41314	0.904561			1.27258	0.970114			0.639481	1.49749			1.1486	0.948214	1.86148			0.917098	1.58302			1.07671	1.18865	1.07715			1.13153	0.974045	1.06556			1.00616	1.11303	1.09392			0.617026	0.979967
hsa-mir-6819	2.71198	3.82371	3.15362			2.67371	2.74326	2.76938			2.21573	1.79012	2.95375			2.29175	2.26341			2.90157	2.59973			3.81815	3.29207	2.42128			2.75472	2.85519			1.82482	4.48655	3.34891			3.55003	3.39381	2.28263			3.25419	2.15883	2.19115			3.22411	4.39116
hsa-miR-6818-5p	0.905104	0.639288	0.725144			0.919916	0.739946	0.707191			0.982869	0.585986	0.785228			0.753824	1.01263			0.72475	0.91481			0.719441	0.756756	0.750692			0.740463	0.823699			2.43351	0.718701	0.770662			1.00319	0.850386	1.24649			0.680612	0.850827	0.835202			0.736856	0.772755
hsa-miR-6818-3p	0.569643	0.525022	0.642593			0.609796	0.49872	0.576938			0.392719	0.567643	0.533733			0.573064	0.569304			0.403267	0.491176			0.526724	0.634017	0.487192			0.550456	0.501954			0.482381	0.6068	0.65769			0.483017	0.631642	0.606108			0.463621	0.521091	0.678642			0.388309	0.570922
hsa-mir-6818	0.406872	0.698828	0.508184			0.476962	0.419258	0.288208			0.435808	0.887236	0.385021			0.537	0.367414			0.453523	0.296894			0.25753	0.695746	0.550957			0.310366	0.396052			0.626347	0.355739	0.491305			0.280056	0.364234	0.477702			0.412967	0.362867	0.375013			0.389635	0.277029
hsa-miR-6817-5p	0.816556	0.893855	1.01671			1.07566	1.38579	0.865133			0.91934	0.705121	1.59049			0.7928	0.784423			0.885054	0.718577			0.806946	0.916273	0.824514			0.936345	0.923124			0.821184	0.987191	1.1344			0.661972	1.00755	0.903918			1.10282	0.889477	1.20826			0.960357	0.962128
hsa-miR-6817-3p	0.578449	0.532888	0.654261			0.918574	0.574721	0.624189			0.593098	0.65003	0.700972			0.57236	0.624242			0.552368	0.595282			0.693348	0.620408	0.730581			0.582823	0.881776			0.45649	0.815426	0.630352			0.638539	0.709609	0.613006			0.635228	0.726434	0.67827			0.737226	0.674662
hsa-mir-6817	0.553841	0.577837	0.63387			0.828587	0.61739	1.32465			0.959501	0.494442	0.629299			0.649889	0.666386			0.455414	0.629299			0.296534	0.669769	0.591413			0.749086	0.776992			0.528155	0.583907	0.646576			0.398422	0.514795	0.477254			0.528307	0.690306	0.55664			0.496576	0.668724
hsa-miR-6816-5p	8.58442	9.04867	8.85932			9.41171	7.6644	8.30504			8.27086	9.32172	8.13684			8.47942	7.76888			8.71048	8.36008			9.29958	10.3989	8.52343			8.55201	9.88592			8.05891	10.244	9.55045			9.36777	9.60583	7.83251			9.3163	9.2003	9.5034			8.07199	9.32093
hsa-miR-6816-3p	0.597814	0.624087	0.850408			0.729243	0.735429	0.683526			0.737518	1.0895	0.796308			0.630517	0.756416			0.942894	0.598097			0.638476	0.747255	0.783389			0.633086	0.734864			0.583726	0.815426	0.734864			0.532855	0.782991	0.910163			0.688766	0.666103	0.588213			1.26306	0.659766
hsa-mir-6816	0.869071	0.706294	0.630014			0.631063	0.724373	0.657327			0.750016	0.644861	0.730562			0.651204	0.563326			0.917449	0.595283			0.591287	0.884199	0.585051			0.828787	0.486044			0.381073	0.596954	0.720621			0.574191	0.694407	0.756804			0.682523	0.707439	0.77755			1.13211	0.57355
hsa-miR-6815-5p	1.34975	1.34062	1.86596			1.54565	1.23546	1.31217			1.17954	1.5565	1.49305			1.55234	1.15761			3.47957	1.26062			2.42211	1.28823	1.07431			2.32507	1.89664			1.51435	5.04314	1.36729			2.3821	3.09805	1.11858			2.23854	1.19718	1.29882			1.25386	3.17357
hsa-miR-6815-3p	0.509425	0.486376	0.391245			0.498105	0.565644	0.564921			0.485935	0.317536	0.380474			0.51431	0.444854			0.211138	0.426174			0.839657	0.561657	0.408583			0.460467	0.318015			0.393278	0.58414	0.515958			0.778189	0.83008	0.492349			0.399956	0.782302	0.601601			0.450449	0.906073
hsa-mir-6815	0.715415	0.729409	0.817115			0.754351	0.825708	0.755559			0.804963	0.734883	0.832795			0.67949	0.87464			0.623469	0.774714			0.738194	0.865972	0.625221			0.699461	1.35799			1.03633	0.747153	0.79975			0.84176	0.692431	0.705882			0.773428	0.743298	0.79905			0.615435	0.744918
hsa-miR-6814-5p	0.606641	0.580098	0.685015			0.643143	0.640683	1.58827			0.685854	0.475499	0.384723			0.71205	0.527208			0.503107	0.627234			0.634796	0.697694	0.461958			0.470924	0.583733			0.567595	0.510829	0.638154			0.521429	0.645293	0.521518			0.640492	0.562599	0.484719			0.565722	0.457869
hsa-miR-6814-3p	2.04287	0.527917	0.588417			0.754351	0.671902	0.653359			0.481605	0.529071	0.664489			0.603989	0.680842			0.584958	0.549666			0.903165	0.715587	0.695977			0.951545	0.650182			0.522942	0.975972	0.663611			0.638539	0.595937	0.643642			1.10954	0.474335	0.696604			0.730453	0.398913
hsa-mir-6814	0.884848	0.895702	0.678812			0.66185	0.56724	0.782422			0.796091	0.689166	0.665693			1.08045	1.03555			0.751829	0.696145			0.548592	0.892141	0.502035			0.594262	0.879535			0.607129	0.736678	0.698636			0.75924	0.725419	0.745956			0.732605	0.594956	0.837371			0.922578	0.595937
hsa-miR-6813-5p	7.07095	7.38367	6.09369			7.08523	4.93084	4.72034			5.53904	6.57386	4.89858			5.04536	5.49972			6.4489	6.43248			6.30521	6.60822	5.02707			6.30647	7.56745			5.38825	8.61551	7.35852			7.7367	8.31316	5.8896			7.24207	6.94142	7.65264			5.85925	7.499
hsa-miR-6813-3p	1.02783	1.08787	1.13857			0.673334	0.804535	0.724819			0.849933	0.8981	0.776226			0.735934	0.582216			0.601834	0.780846			0.746835	0.783597	1.13093			1.17099	1.14721			0.721539	1.05381	0.634401			0.694697	0.680694	0.57278			0.734841	0.715362	0.814599			0.757059	0.894552
hsa-mir-6813	0.739305	0.57968	0.561637			0.682164	0.704336	0.823103			0.647781	0.664503	0.716662			0.653881	0.686246			0.516226	0.666977			0.601622	0.989506	0.631414			1.04726	0.798065			0.55798	0.62652	1.06316			0.584044	0.839657	0.666925			0.572293	0.683741	0.789583			0.671126	0.781248
hsa-miR-6812-5p	4.5885	5.5632	6.07094			3.74004	5.56308	3.64889			4.3595	4.90524	5.77234			5.18563	5.01499			6.02528	5.33289			7.37003	3.42366	4.97084			5.475	6.20948			5.88504	6.50217	6.5983			5.49912	6.16154	5.65014			6.66949	4.93799	4.51723			4.93258	6.09001
hsa-miR-6812-3p	0.570933	0.807326	0.49022			0.583375	0.602562	1.43001			0.597103	0.776231	0.593323			0.538795	0.584301			0.643492	0.554416			0.681293	0.813099	0.828707			0.454012	0.783744			0.405778	0.742133	0.558088			0.897644	0.886826	0.658773			0.572226	0.813605	0.709574			0.46113	0.703493
hsa-mir-6812	0.771858	0.48621	0.721928			0.622839	0.809438	0.565577			0.986462	0.786387	1.02881			0.721252	0.652433			1.17756	0.718967			0.669339	1.13902	0.860322			0.679702	1.30929			0.872925	0.592536	0.66603			0.905305	0.678861	0.779799			0.48731	0.758879	1.30831			0.730453	0.759088
hsa-miR-6811-5p	0.569643	0.725219	0.811076			0.500093	0.785005	0.652726			0.666023	0.722505	0.680461			0.76488	0.739388			0.57004	0.747839			0.551778	0.942002	0.649817			0.721426	0.792082			0.536595	1.04239	0.783351			0.905305	0.694474	0.713547			0.732166	0.638049	0.971771			0.740734	0.752474
hsa-miR-6811-3p	0.601276	0.868047	0.461957			1.07826	0.683205	1.17214			0.637154	0.707027	0.620605			0.700601	0.652433			0.320336	0.58498			0.557393	0.847897	0.998385			0.612068	0.704516			0.345685	0.812605	0.66603			0.618381	0.755913	0.472164			0.706696	0.961225	0.732393			0.730453	0.595937
hsa-mir-6811	0.533163	0.60537	0.547188			1.14157	0.550321	0.887486			0.627758	0.682128	0.945392			0.576871	0.657279			0.844217	0.610423			0.634796	0.780508	0.621728			0.626305	0.704516			0.572627	0.865967	0.722276			0.598564	0.745287	0.796263			0.650753	0.602767	0.77101			0.633094	0.735039
hsa-miR-6810-5p	1.10251	1.62628	2.17113			1.32764	1.09171	0.768854			1.47371	0.675558	0.920481			1.30565	0.843957			1.89679	1.05891			0.956174	0.644217	0.773328			1.06433	0.568233			1.8927	0.905663	0.674979			1.9986	1.24214	0.818614			1.35308	0.667865	0.735538			1.46224	1.52643
hsa-miR-6810-3p	0.618486	0.448072	0.684164			0.56786	0.53816	0.522852			0.595199	0.775263	0.813773			0.690495	0.590575			0.805878	0.857909			2.37527	0.751815	0.631414			0.755179	1.09818			0.738855	0.981581	0.896146			0.559147	0.675999	0.836665			0.683607	0.575241	0.578507			0.875394	0.659766
hsa-mir-6810	1.08063	0.35622	0.530289			0.829406	0.489892	0.570967			2.6439	0.558973	0.730004			0.539569	0.540757			0.457787	0.505215			0.551381	0.617069	0.552552			0.565809	0.664105			1.07016	0.623729	0.744403			0.567491	0.489658	0.554168			0.66443	0.767342	0.668629			0.671548	0.607471
hsa-miR-6809-5p	0.354327	0.392942	0.386077			0.39155	0.325944	0.320133			0.424751	0.376606	0.320402			0.359791	0.310693			0.359142	0.310281			0.348259	0.488289	0.482683			0.416271	0.645009			1.06022	0.687198	0.29444			0.68584	0.321482	0.370193			0.419673	0.29203	0.435065			0.612908	0.411257
hsa-miR-6809-3p	0.498379	0.359622	0.515211			0.545125	0.475437	0.517566			0.375101	0.645768	0.411574			0.368686	0.812129			0.453523	0.593059			0.450724	0.54984	0.363073			0.537008	0.491193			0.340235	0.962503	0.687318			0.27132	0.445302	0.507994			0.35156	0.580821	0.484887			0.547431	0.716457
hsa-mir-6809	0.563732	0.498563	0.490111			0.582274	0.560602	0.680231			1.39365	0.671438	0.658577			0.544301	0.544635			0.668151	0.419197			0.502949	0.614496	0.704283			0.537008	0.732283			0.91588	0.661112	0.933865			0.589111	0.695859	0.543928			0.580084	0.677006	0.769078			0.602985	0.612619
hsa-miR-6808-5p	1.32095	5.23201	5.49013			3.72168	4.44578	3.97582			4.60223	4.10446	3.95755			4.40079	3.23771			5.10633	3.29397			6.4335	3.62471	3.99415			5.0511	4.90411			2.80833	6.5853	5.02507			5.82658	5.47994	4.6574			5.25354	3.84039	0.683958			4.46706	5.85462
hsa-miR-6808-3p	0.936893	0.64221	0.847925			1.01404	0.964179	0.970645			0.840827	0.943312	0.858858			0.876972	0.865068			1.62794	0.832174			0.759781	1.05838	1.08764			1.05189	0.941407			0.769861	0.864354	1.1995			0.866719	0.815222	0.991963			0.885914	1.122	0.998637			0.826577	0.792022
hsa-mir-6808	0.459234	0.647077	0.60329			0.652032	1.35438	0.754277			0.896311	0.60274	0.664489			0.656151	0.54086			0.522518	0.648343			0.574328	0.615104	0.593658			0.555573	0.576821			0.930244	0.625861	0.862475			0.776071	0.66957	1.03262			0.866618	0.726434	0.930553			0.61205	0.762884
hsa-miR-6807-5p	0.506419	0.982827	0.662485			0.52832	0.414641	0.472203			2.72839	0.768537	0.557574			0.583756	0.594322			0.793798	0.832598			1.04087	0.783597	0.693668			0.501207	0.810178			1.10514	1.66598	0.583152			0.910914	0.470224	0.792022			1.54425	0.586629	0.589372			1.35959	0.468993
hsa-miR-6807-3p	0.486044	0.692961	0.467851			0.536595	0.546608	0.48294			0.547148	0.673874	0.652175			0.523366	0.453908			0.462572	0.759679			0.639682	0.686981	0.545445			0.538667	0.5492			0.421694	0.748602	0.601059			0.481741	0.542404	0.438243			0.574018	0.495263	0.491135			0.291492	0.653391
hsa-mir-6807	0.877137	0.707598	1.04665			0.677098	0.774914	0.793708			0.63634	0.866439	1.18954			0.938596	0.80737			0.715554	0.669549			0.634796	0.759907	0.965159			1.28072	0.733245			1.3805	0.861423	0.826508			0.764914	0.850566	1.54949			0.688545	1.01395	0.748175			0.930217	0.756535
hsa-miR-6806-5p	1.4987	2.59218	3.49743			0.912969	1.95551	1.24483			1.16552	1.53941	1.73849			2.00194	1.48372			2.18773	1.82755			3.21037	1.50186	1.48142			0.936452	2.62798			1.02056	2.03448	1.97481			2.07634	1.74183	1.20104			1.56698	1.75629	1.16601			1.46711	3.37256
hsa-miR-6806-3p	0.863311	0.570843	0.3926			0.536595	0.525516	0.573906			0.372088	0.434169	0.454636			0.55037	0.614188			0.451805	0.551358			0.446553	0.466471	0.566363			0.720177	0.82041			0.457428	0.501647	0.886727			0.570275	0.575569	0.487612			0.619288	0.521091	0.590062			0.494525	0.543356
hsa-mir-6806	0.451045	0.508912	0.715482			0.88205	0.514979	0.624278			0.775506	0.586474	0.71697			0.580846	0.702575			0.430849	0.635499			0.565373	0.54984	0.453388			0.552036	0.545873			0.725405	0.582578	0.57104			0.620243	1.1279	0.673546			0.519251	0.650608	0.914542			0.477515	0.500072
hsa-miR-6805-5p	8.47221	8.96354	9.03648			9.17429	7.67845	7.66894			8.27457	8.89764	8.46458			8.12834	7.68541			8.53748	8.12187			9.00052	9.83697	8.06032			8.4166	9.6936			7.99945	9.97596	9.33264			9.30295	9.48172	7.64818			9.31057	9.05712	8.97419			7.97174	9.30263
hsa-miR-6805-3p	1.32936	1.23392	1.95739			2.18028	2.24284	2.87244			2.12463	1.53913	1.37514			1.26865	1.5928			1.41833	2.03137			2.09955	1.43893	2.8315			2.74094	1.70427			1.30201	1.13078	1.94971			1.58919	1.24914	1.89026			1.34072	1.40885	2.10409			1.13339	2.34072
hsa-mir-6805	1.19017	1.40844	1.34317			1.49553	1.01806	1.23918			1.07983	1.61471	1.16727			1.15459	1.05768			1.15473	1.10067			1.49935	2.18257	1.07981			1.25486	1.22643			0.867549	1.56093	1.89371			1.27195	1.19853	1.26756			1.8319	1.44491	1.19382			1.20977	1.44334
hsa-miR-6804-5p	0.486621	0.895702	1.4791			0.364798	1.09692	0.669913			0.785259	0.820538	0.666836			0.534692	0.54268			0.765626	0.699063			0.573227	0.46079	0.845984			0.29636	0.593687			0.45442	0.504402	0.527814			0.763526	0.489488	0.559812			0.556326	0.525333	0.453406			0.800141	1.41121
hsa-miR-6804-3p	0.991146	0.440092	0.689939			0.629336	0.79952	0.824409			0.545994	0.593436	0.728712			0.74186	0.440653			0.453523	0.625529			0.547192	0.896598	0.49921			0.503377	0.631889			0.590148	0.736696	0.584489			0.683557	0.838236	0.54984			0.935531	0.654968	1.14195			1.45297	0.704994
hsa-mir-6804	1.14075	1.59579	2.93727			1.03139	1.27441	1.33965			1.45007	1.12667	2.51697			1.29664	1.51117			2.21464	1.38914			1.24661	1.41163	1.44052			1.51639	1.19337			1.451	1.18528	1.43695			2.20524	1.55468	1.53555			1.61236	1.43983	1.34455			2.06297	2.88339
hsa-miR-6803-5p	10.7853	11.0625	10.2024			10.5587	9.64966	9.44406			10.2044	10.4139	9.72537			9.75341	10.1209			10.3949	10.3878			11.1036	10.4875	9.29167			10.7388	10.7353			9.87087	11.1557	10.9794			10.9469	11.4007	9.73396			11.1177	10.899	10.7724			9.96888	11.3826
hsa-miR-6803-3p	1.05261	0.757008	0.833353			0.943421	0.848296	0.820986			0.733938	0.903395	0.885685			0.863894	0.834222			1.03117	0.846786			0.792536	1.73467	1.00488			0.735201	0.670764			0.68915	1.01757	1.09617			0.569598	0.780442	0.899585			1.493	1.39617	1.26869			0.809271	0.740785
hsa-mir-6803	0.583481	0.736458	0.834812			0.720126	0.840693	0.732309			0.708153	0.777575	0.825622			0.734893	0.716282			0.825126	0.771603			0.766752	0.783597	0.774617			1.23178	1.03354			0.872266	0.779996	1.03902			0.840656	0.77357	1.35615			0.837881	0.660327	0.916117			1.11065	0.852112
hsa-miR-6802-5p	5.90842	6.45666	6.43542			4.81436	4.95066	5.08292			4.62887	4.85578	5.32192			5.55727	5.10765			5.59575	5.77909			6.85979	7.26195	4.59859			6.0296	7.01467			4.30331	7.58443	7.45235			6.18335	7.35798	5.18477			6.86383	5.87888	6.24389			4.0684	6.95987
hsa-miR-6802-3p	0.700811	0.557835	0.651525			0.848437	0.528413	0.669613			0.603001	0.520149	0.664489			0.686709	0.808437			0.811284	0.609262			0.972413	0.479793	0.806818			0.530904	0.56838			0.429718	0.912907	0.633931			0.471148	0.745287	0.654416			0.414176	0.711216	0.689899			0.568737	1.49909
hsa-mir-6802	0.700811	0.98116	0.920889			1.02122	0.671902	0.633472			1.03987	1.20162	0.969212			0.693841	0.651026			0.439273	0.596027			0.716292	0.841874	1.20507			0.708745	1.56579			0.678589	1.15681	0.814793			1.20224	0.681907	0.642102			0.577266	0.907799	2.00898			0.880302	0.556741
hsa-miR-6801-5p	0.726465	0.761829	0.913835			0.566604	0.576075	0.534962			1.2046	0.622538	0.641096			0.743224	0.563995			0.823175	0.666977			0.687092	0.614604	0.577836			0.463778	1.26442			1.81568	0.663706	0.660304			1.53118	0.463095	0.700438			0.805059	0.693885	1.04701			0.946962	0.652525
hsa-miR-6801-3p	0.800436	0.554127	0.871012			0.901732	1.15557	0.773234			0.536527	0.759745	0.550765			0.572984	0.624176			0.70703	0.883596			0.468694	0.663943	0.467593			0.66569	0.67511			1.17216	0.721634	0.560279			1.08132	0.711565	0.651588			0.482842	0.58567	0.680226			0.630691	0.653256
hsa-mir-6801	0.751867	0.856938	0.636909			1.22409	0.993442	0.868172			0.910593	0.804879	1.0357			1.0452	0.806378			0.671543	0.882302			0.773647	0.941328	0.712128			1.01097	0.747682			1.26716	0.98345	0.852442			1.01568	0.912968	0.804334			0.897061	0.8205	0.799183			0.730453	0.592429
hsa-miR-6800-5p	8.99936	9.28813	9.51951			9.47655	8.73651	8.25969			9.0018	9.21523	9.57327			9.19782	8.90584			9.16168	8.85928			9.447	10.0112	8.87052			9.49095	9.4913			8.79206	9.64564	10.2884			9.01926	9.7549	8.60693			10.1629	9.48551	9.30074			8.25221	9.57376
hsa-miR-6800-3p	2.60297	1.28263	1.93905			1.44829	1.15057	0.743637			1.84847	3.14276	1.78464			2.07935	2.67604			1.19956	1.71134			2.33024	1.35498	1.99663			3.52138	1.339			2.95741	1.29085	3.11103			2.07978	1.28243	1.19094			5.52208	3.01852	1.69427			3.00614	2.04353
hsa-mir-6800	9.04295	9.37598	9.5229			9.4763	8.61103	8.11937			9.09407	9.0987	9.3187			9.0208	8.93009			9.05895	8.8612			9.75063	9.98058	8.4936			9.31949	9.35055			8.87815	9.68792	10.1455			9.01428	9.77594	8.47776			10.0837	9.34234	9.45206			8.70127	9.81649
hsa-mir-6800	8.92145	9.26811	9.38649			9.36876	8.50316	8.00705			8.98714	9.28853	9.21798			8.89086	8.82223			8.93883	8.74888			9.60982	9.85286	8.38127			9.21876	9.23934			8.76583	9.58005	10.0434			8.90674	9.6684	8.42354			9.97583	9.41786	9.34452			8.51095	9.69707
hsa-miR-6799-5p	4.614	6.21746	5.46455			2.88288	4.99784	3.41581			3.84644	5.14583	4.64829			4.69752	4.9815			5.37476	5.9324			5.29896	4.09617	4.46915			6.14959	5.53317			2.9466	6.60427	5.38944			5.73219	7.04701	4.59183			7.1381	5.75729	5.06858			4.44424	6.42675
hsa-miR-6799-3p	0.963517	1.12872	1.09059			0.508112	0.724673	0.557692			0.567646	0.733991	0.738008			0.544194	0.732781			1.63247	0.527086			0.511602	0.660403	0.514374			0.606658	0.581322			0.696974	0.616493	0.709478			0.63149	0.939905	0.686755			0.676364	0.617198	0.541454			0.538684	0.592624
hsa-mir-6799	0.737824	1.16724	0.748999			1.14096	0.510317	0.670485			0.755954	0.979025	0.675456			0.550084	0.558797			1.00511	1.04788			0.668401	0.763453	0.616795			1.14168	0.943583			0.422726	2.01232	0.871333			0.905305	0.875928	0.605628			0.897061	0.813605	0.814785			0.58242	0.808357
hsa-miR-6798-5p	7.35704	7.42651	6.73309			6.80706	5.94499	5.53808			6.6886	6.26715	6.04521			6.69545	6.03955			6.86595	6.38733			7.57245	8.05682	5.88084			6.64876	7.88025			6.26792	8.45343	7.95384			7.55423	7.86417	5.8783			7.86984	7.0616	6.63007			6.17286	7.71117
hsa-miR-6798-3p	1.39024	2.08251	1.7795			0.790903	1.01806	0.719974			0.819752	1.68602	1.4937			1.55552	0.789481			0.98501	0.627435			2.28241	0.833065	1.11538			1.24485	4.07376			0.788571	2.91387	0.799183			1.63764	1.21257	1.04539			0.801383	3.17607	0.820584			0.954351	2.40049
hsa-mir-6798	0.542285	0.528838	0.587757			0.536595	0.633803	0.506913			0.447222	0.431438	0.676841			0.705895	0.579169			0.643406	0.523574			0.732063	0.620408	0.58137			0.537008	0.412296			0.495317	0.808458	0.779899			0.683793	1.02408	0.509416			0.607603	0.684652	0.635476			0.62416	0.838121
hsa-miR-6797-5p	1.13941	2.96958	4.12014			0.977276	1.38711	2.34479			1.92284	1.14951	2.48746			3.52695	1.67487			3.43904	0.804176			4.41795	1.52005	2.05582			0.800261	4.88158			4.2783	5.00459	0.893044			4.39144	3.5792	0.927274			2.62117	0.74986	1.38235			0.796596	2.78239
hsa-miR-6797-3p	1.69162	1.73055	0.773181			2.07978	1.77916	0.840562			0.935156	0.966244	1.24081			1.11289	1.56344			0.748073	1.51474			1.13809	1.121	0.837941			0.976856	1.19941			1.55246	0.87511	1.53547			1.47499	0.932762	1.92567			3.32554	1.13652	1.65324			1.96363	2.13779
hsa-mir-6797	0.809991	0.94892	2.07231			0.86353	0.894876	1.11663			2.37396	2.1869	1.15447			0.961809	1.31096			0.928779	1.1306			1.14622	1.13678	1.42795			1.34236	1.17967			1.1694	0.598816	0.933122			0.969131	1.26125	1.30049			1.5666	1.07597	1.40325			0.975967	1.09916
hsa-miR-6796-5p	1.33918	1.5245	2.58297			1.15688	1.6804	2.27265			0.739158	1.2916	1.82863			1.84551	1.38381			1.28599	0.911856			2.66747	2.38535	1.54018			1.79763	2.16368			0.746549	1.72261	1.91595			1.39627	2.89695	1.25622			1.85427	1.096	3.1459			0.58292	3.71842
hsa-miR-6796-3p	1.2306	1.17536	1.76256			2.74739	0.956629	1.77955			0.750953	0.666682	0.720149			2.75848	0.808437			0.450993	0.846123			1.11493	1.10408	0.925008			1.05426	2.11736			0.75009	0.697187	0.626863			0.803121	0.841208	0.598115			1.06533	0.813605	0.884817			0.848354	1.52905
hsa-mir-6796	1.02985	1.19569	1.11732			1.19519	1.25309	1.36453			1.08334	1.01479	1.38648			0.846658	1.06847			1.04621	0.973969			1.00452	1.44543	1.19364			1.7404	1.26524			1.10955	1.80812	1.56184			1.23388	1.01511	1.22204			1.10138	1.11304	1.66427			1.32349	1.10205
hsa-miR-6795-5p	0.836987	0.868047	2.18718			0.536595	0.710604	2.80344			0.71414	1.46527	0.617625			1.03798	0.607661			2.68533	0.281987			4.40945	0.737585	0.902028			2.09518	3.88331			2.92456	1.07509	0.371496			2.73115	2.69148	1.26965			0.617186	0.660499	1.63607			1.97368	3.63841
hsa-miR-6795-3p	1.18135	1.17771	0.823006			1.0186	0.842067	0.877316			0.88798	1.07837	1.20759			0.771793	1.34241			0.909341	0.861041			1.1486	1.10223	0.943008			1.21742	2.35037			0.850494	0.874746	1.35409			0.757247	0.944067	1.01669			0.975223	1.73781	0.95642			0.908727	0.766101
hsa-mir-6795	0.457461	0.54128	0.195149			0.311881	0.472215	0.28971			0.147326	0.333522	0.423903			0.355254	0.304387			0.324346	0.540635			0.264686	0.442458	0.417161			0.538707	0.336904			0.360075	0.431622	0.515958			0.34439	0.376559	0.284251			0.43477	0.364407	0.362591			0.310906	0.270147
hsa-miR-6794-5p	6.83456	7.28283	6.80451			6.86167	6.27391	6.04865			6.45147	6.41048	6.17964			6.39165	5.9661			6.7248	6.62027			7.74843	7.91625	6.0719			6.74383	7.64624			6.3671	8.3968	8.31524			6.96478	7.79224	6.31103			8.00888	7.02146	7.75933			6.26668	7.7675
hsa-miR-6794-3p	0.855685	1.14242	1.17322			0.690771	0.707749	0.955254			1.12383	0.75577	0.803816			1.01432	0.898035			0.552368	0.701724			1.63315	1.14728	0.766246			0.808476	1.26276			0.595666	0.706492	0.783094			0.656651	1.12048	0.660545			0.805059	0.686952	0.751767			0.938239	1.91766
hsa-mir-6794	0.614411	0.571922	0.920463			0.912689	0.871388	0.662734			0.569032	0.691385	0.628746			0.688572	0.826598			0.865543	0.628746			0.692293	0.650319	0.614411			0.635976	0.880467			1.07039	0.818227	0.635064			0.853241	1.0366	0.848035			0.949992	0.735554	0.641818			0.869408	0.73004
hsa-miR-6793-5p	0.634686	2.31978	1.19192			0.599542	1.1918	0.461913			0.445914	0.64727	0.609509			0.618035	0.652433			1.19778	0.539318			2.40506	0.559156	0.606216			0.549477	0.743947			0.915255	2.041	0.737839			0.633156	0.908901	0.54984			1.35803	0.584559	0.609949			0.51062	1.09166
hsa-miR-6793-3p	0.42868	0.982495	0.532567			1.0633	0.571583	0.511071			0.633364	2.08664	0.582737			0.663537	0.461703			1.1472	0.859307			1.34215	0.510304	0.488977			0.72531	0.849043			0.405778	0.772202	0.427885			0.530731	0.745287	0.826249			1.00616	0.527165	1.62041			0.612674	0.872346
hsa-mir-6793	0.64541	0.703833	0.464242			0.609073	0.672108	0.934805			1.2902	0.649158	0.753326			0.623838	0.511773			1.31535	0.621402			0.489092	0.811965	1.1602			0.677841	0.696319			0.597027	0.752426	0.855503			0.601609	0.648034	0.68624			0.657397	0.534912	0.537207			0.612908	0.639443
hsa-miR-6792-5p	1.31579	1.91769	2.85736			0.787535	1.03457	1.21364			1.27611	1.74089	1.31828			1.15652	1.62687			0.880287	0.829131			2.58736	0.884811	0.818559			1.31986	1.77836			0.812313	3.33019	0.854501			2.09484	2.62898	0.937933			2.21873	1.26675	1.12466			0.841495	4.11319
hsa-miR-6792-3p	1.21506	1.41471	0.865784			0.681146	0.618917	0.811509			0.817711	0.940398	0.826044			1.2723	0.756283			0.608394	0.741362			1.92504	0.816916	1.18084			0.666237	0.901887			1.04469	1.26448	0.935258			0.764914	0.500935	0.792022			0.516564	0.551256	0.871437			2.89996	1.14174
hsa-mir-6792	0.743607	0.547307	0.865182			0.663837	0.671902	0.626329			1.18807	0.545133	0.72598			0.478524	0.794887			0.751359	0.468257			0.622369	0.564607	0.5409			0.449172	0.723213			2.30312	0.740431	0.787231			0.937997	0.53342	0.557226			0.779993	0.400918	0.797273			1.77806	0.765031
hsa-miR-6791-5p	9.30179	9.67454	8.71951			9.55504	8.29274	8.27942			8.87989	9.12683	8.60887			8.66462	8.7515			9.26086	8.97612			9.56978	9.63804	8.29732			9.36597	9.58897			8.58216	10.016	10.1368			9.60528	10.1023	8.30523			9.86002	9.54098	9.70583			8.55732	9.92367
hsa-miR-6791-3p	1.03842	1.22207	0.831195			1.07566	1.36344	0.912811			0.900766	1.07837	1.13479			1.16086	1.03715			0.758327	0.904106			0.914993	1.10496	0.923998			1.43264	1.22938			0.835641	0.993725	1.12022			0.874223	1.32158	1.04682			0.99633	1.01917	1.90597			1.00704	0.946117
hsa-mir-6791	0.727198	0.682625	0.569388			1.00219	0.53816	0.713566			0.88545	0.700459	0.7355			0.419748	0.52007			0.52186	0.60993			0.702738	1.11937	0.638487			0.722967	0.50417			1.66201	0.588633	0.692535			0.806748	0.610094	0.608928			2.09887	0.599013	0.659784			0.781219	0.677708
hsa-miR-6790-5p	5.50651	6.18649	6.89431			5.96701	5.56789	4.24674			6.10247	5.38273	6.54032			6.40718	5.99534			5.72121	5.99892			7.44475	7.29346	5.7244			6.31953	6.30767			5.18842	7.43945	7.96824			5.82685	7.0182	5.80234			7.80991	6.37633	5.77439			5.67747	6.80442
hsa-miR-6790-3p	1.36113	1.09899	0.883078			1.21159	1.03408	1.2765			1.13458	1.23031	1.26328			1.1422	1.2919			1.07945	1.10068			1.38167	3.4383	1.42133			1.53329	1.32088			1.56117	1.78382	1.09516			1.24366	1.4473	1.11171			1.5787	1.13644	2.19885			2.03109	1.58709
hsa-mir-6790	3.09051	3.92778	4.06788			3.79742	3.65339	3.27435			3.52423	3.61476	3.78481			3.66655	3.49813			3.54443	4.14878			3.99702	4.12263	3.3147			3.8977	4.35764			4.99433	4.75473	4.90401			3.75886	4.86211	3.60711			5.09823	3.59149	3.83427			2.51883	4.309
hsa-miR-6789-5p	7.47477	7.99694	7.77947			8.31359	7.19487	7.22096			7.44008	8.11975	7.72679			7.77775	7.42689			7.38597	7.30036			7.9643	9.2165	7.68875			8.04772	8.73579			7.1729	8.8896	9.07034			8.17773	8.47902	7.31442			8.31353	8.37723	8.5735			7.23583	8.06097
hsa-miR-6789-3p	0.843318	0.868047	0.908758			0.954252	0.733489	0.503737			0.577731	1.08638	0.793105			0.657151	1.30042			0.655387	0.715067			0.665615	1.24442	0.528167			0.841414	0.516589			0.451084	0.604961	0.646727			0.521721	0.641408	0.655239			0.798383	0.488007	0.645097			0.607353	0.530277
hsa-mir-6789	1.07936	1.36573	1.34447			1.18453	1.23807	1.00107			0.805829	1.63277	1.30486			1.37702	2.26937			1.1372	1.1228			1.17692	2.68783	0.935352			1.13704	2.12894			0.873107	2.82885	2.02833			1.40757	1.76514	1.06214			2.38638	1.62688	1.41983			0.730453	1.46045
hsa-miR-6788-5p	0.622718	0.636289	0.456755			0.46357	0.699577	0.685065			0.775506	0.612972	0.586856			0.458222	0.57668			0.723133	0.570708			0.68992	1.12525	0.421576			0.484054	0.667645			0.952566	0.581642	0.50143			0.895446	0.598108	0.416031			0.516564	0.494676	0.608412			0.520645	0.490117
hsa-miR-6788-3p	1.49935	0.771147	0.653474			0.634641	0.566676	1.00107			1.08292	1.00091	0.693043			0.684582	0.631911			0.655815	0.696457			1.0748	0.895438	0.743255			1.18074	0.783215			0.604883	0.815426	1.24			0.597927	0.811382	0.691869			1.1194	0.612511	0.659399			0.618732	1.21266
hsa-mir-6788	0.646034	0.814381	0.608827			0.828772	0.658873	0.778684			0.685307	0.687734	0.626492			0.614856	0.77278			0.668084	0.84247			0.730905	0.764401	0.821216			0.75157	0.679325			0.629497	0.716529	1.0615			0.640606	0.856838	0.645726			0.731126	0.8711	0.951724			0.725427	0.565039
hsa-miR-6787-5p	6.23269	6.26921	6.52309			7.16063	5.35507	5.23369			5.91015	6.06699	5.63725			5.6926	5.68177			6.44384	5.97227			6.83956	7.31015	5.4192			5.7616	6.98502			5.71648	8.06299	7.23165			7.27442	7.50102	5.45417			6.85748	6.3781	6.5174			5.86853	6.95376
hsa-miR-6787-3p	0.797375	0.755532	1.0906			0.684073	0.53816	0.583144			0.652715	0.937118	0.826044			0.559601	0.529642			1.66853	0.915487			1.02019	0.752883	0.562062			0.804605	2.04119			0.941472	2.25535	1.17693			0.728373	0.670192	1.19257			1.17112	1.79493	0.981545			0.730453	2.15406
hsa-mir-6787	0.951241	0.978597	1.15679			1.36898	1.07263	1.67116			0.906853	1.89152	1.11075			1.09856	1.24645			1.61245	0.845712			1.06263	1.20176	0.970804			1.03656	1.06826			1.13235	2.65525	1.83089			1.84769	0.846367	1.10815			1.02288	1.13828	1.56508			0.966165	1.81144
hsa-miR-6786-5p	9.64336	9.83507	9.76867			9.89805	8.74996	8.67424			9.46352	9.58069	9.05022			8.92028	9.1141			9.34214	9.17077			10.3972	10.3762	8.55305			9.20788	10.0527			9.38592	10.505	10.0111			9.95238	10.0996	8.5678			10.1323	9.52001	9.90508			9.28062	10.1882
hsa-miR-6786-3p	0.57992	0.562728	0.694917			0.992298	0.674155	0.783068			0.618709	0.764359	1.15365			0.938595	1.32246			0.442619	0.86621			0.769004	1.35246	1.20198			0.523198	0.726529			0.922595	0.730433	1.13122			0.835591	1.00065	0.729605			1.21732	1.04052	0.694851			2.14431	0.866439
hsa-mir-6786	0.936452	1.0019	1.9763			0.870922	1.45126	0.788494			0.962608	1.11809	1.0126			1.06582	0.919647			1.10661	0.896971			1.15962	1.08915	0.752311			0.936586	1.10409			1.05924	1.32922	1.13585			1.40938	1.19151	1.00975			1.20423	1.05455	1.79392			2.1054	1.27456
hsa-miR-6785-5p	1.34305	3.07162	3.98206			1.63382	1.4208	1.37195			1.86162	2.75785	2.01883			1.60887	1.42922			3.7618	2.42853			4.63886	2.16827	2.29475			1.39755	3.26233			2.49197	5.16191	2.05674			3.11176	4.96152	1.27988			2.96982	2.28022	1.10815			1.63766	4.71601
hsa-miR-6785-3p	2.05391	0.668251	0.656232			0.883278	1.45258	0.651233			0.769853	0.828729	0.638713			0.7972	0.665698			0.564291	0.595283			0.839897	0.668592	0.695977			0.584356	2.87272			0.662368	0.672687	0.613703			0.622175	0.668968	0.70379			0.66232	0.706357	1.47264			0.905564	0.649283
hsa-mir-6785	1.19864	1.61141	1.02379			1.16661	1.32754	1.29619			1.39095	1.2282	1.35081			1.10648	1.08667			1.177	1.3153			1.76902	1.43143	1.18895			1.39306	1.39531			1.70975	1.5047	1.24972			1.20224	1.40314	1.16493			1.2851	1.13691	1.59541			1.35667	1.34056
hsa-miR-6784-5p	1.67676	4.09644	2.97039			1.76696	3.09493	1.58794			1.00885	3.98167	2.53252			4.57551	2.81617			4.4163	4.18419			4.82754	2.52309	2.1038			3.49794	4.10249			1.76875	5.2215	2.9925			3.56125	3.78699	4.10906			5.39561	2.44654	4.44139			1.94994	4.82772
hsa-miR-6784-3p	0.952435	1.11893	0.899278			1.82481	0.885256	0.771709			0.752152	1.06912	0.92682			0.932205	1.51272			1.01957	1.20056			0.673071	0.921922	0.725492			1.15146	1.00235			1.19449	1.0268	1.91028			1.02408	1.06636	1.04229			0.758936	0.856294	1.54264			1.06851	0.814361
hsa-mir-6784	1.17464	0.678194	0.976144			0.774108	0.774307	1.2009			0.604739	0.796257	0.782447			0.756507	0.840367			1.08934	1.28673			0.687065	0.66355	0.881411			0.647813	0.678155			1.11852	0.794781	0.814876			1.26405	0.917706	0.863254			0.805059	0.69481	0.792287			1.04855	0.866439
hsa-miR-6783-5p	1.48293	0.630087	0.516486			0.702585	0.662018	1.53197			0.710221	0.618597	0.62011			0.707546	0.901127			0.484754	0.741362			1.00768	0.976889	0.69098			0.699946	0.788375			0.56953	0.830408	0.877203			0.457636	0.64864	0.64114			0.609254	0.584515	0.807782			0.489746	0.577089
hsa-miR-6783-3p	0.536205	0.550886	0.656793			0.568195	0.664527	0.88068			0.651376	0.511993	0.584729			0.566318	0.548185			0.552368	0.495037			1.23416	0.763688	0.578678			0.512749	0.67994			0.575087	0.78525	1.02999			0.613322	0.866437	0.590576			0.684668	0.826875	0.737802			0.612908	0.600717
hsa-mir-6783	1.96174	0.933802	0.976144			0.799116	0.914263	0.744662			0.919166	0.782247	0.84834			0.851887	0.784249			0.731246	0.847873			0.866858	0.875799	0.995582			0.841414	0.855141			0.906437	1.05406	1.05817			0.733567	0.668481	0.839036			0.751768	0.726434	1.20287			0.779696	0.872986
hsa-miR-6782-5p	6.07424	5.82223	5.05598			5.82029	5.51666	2.88159			4.38311	5.30124	4.69446			4.72912	5.22412			6.08852	6.09552			6.16304	6.261	4.54759			5.41228	4.80936			4.76701	6.84982	5.24323			6.76698	6.66494	5.36572			6.78059	5.85931	5.78921			4.85463	6.74616
hsa-miR-6782-3p	0.599654	1.98557	0.566653			0.67781	0.870117	0.624952			0.570393	0.617912	0.85999			0.775195	0.607274			0.502171	0.529779			0.555168	0.918145	0.665359			0.675467	0.738462			0.458507	0.716651	0.680632			1.12126	0.958108	0.504101			0.587386	0.688914	0.955391			0.552707	0.653282
hsa-mir-6782	0.540992	0.907993	0.505456			0.569638	0.708665	0.685943			0.777273	0.627109	0.563291			0.788654	0.605396			0.530759	0.543088			0.634796	0.603135	0.66428			0.564016	0.588139			0.521513	0.881166	0.584489			0.818746	0.594685	0.646699			0.609001	0.531103	0.676387			0.668291	0.832262
hsa-miR-6781-5p	1.74796	4.42089	5.02813			2.275	4.0936	2.44648			2.13951	4.81192	3.64995			4.41326	2.08462			4.47908	3.17301			5.51478	3.35586	3.71264			3.79061	5.29168			1.47613	6.25971	3.30252			4.3426	5.1346	2.66934			5.04115	2.67213	2.00136			3.68991	4.64684
hsa-miR-6781-3p	0.478664	0.428649	0.351862			0.401495	0.521674	0.527496			0.547238	0.496829	0.435332			0.55037	0.619191			0.453523	0.482149			0.437519	0.500709	0.568235			0.397103	0.463984			0.345685	0.532071	0.584489			0.38909	0.511691	0.392003			0.629855	0.605165	0.687539			0.374343	0.412549
hsa-mir-6781	0.560374	0.6442	0.68994			0.859411	0.664399	0.704125			0.658245	0.720682	0.599673			0.510631	0.680115			0.64219	0.951182			0.539468	0.741532	0.678139			0.600397	0.604039			0.449157	0.969917	1.29972			0.58024	0.949561	0.672902			0.743459	0.654968	1.17423			0.880723	0.620762
hsa-miR-6780b-5p	5.13086	5.41202	3.83867			5.61795	5.30899	3.52048			5.30262	5.53108	4.78313			4.37087	4.75591			5.21489	5.3439			5.86973	7.10615	2.83647			5.09363	7.4931			3.50032	8.08682	8.15572			6.42212	7.09317	4.31421			8.10887	5.85303	6.73166			4.88948	6.09676
hsa-miR-6780b-3p	0.749023	0.748086	0.878155			0.896675	0.718948	0.657726			0.597421	0.672736	0.665371			0.846655	0.808437			0.658927	1.0286			0.698554	1.10689	0.875085			0.862577	0.880467			0.688209	0.804549	0.706634			0.661568	0.827145	0.738449			0.696278	0.857042	0.81628			0.909193	0.792022
hsa-mir-6780b	0.928148	0.96803	0.488009			0.647931	0.556712	0.503737			1.28612	0.791512	0.617683			0.38792	0.579169			0.452556	0.49511			0.894392	0.859502	0.478919			0.424432	0.560636			2.21786	0.519151	0.686868			0.490009	0.737352	0.614591			0.535483	0.527067	0.697461			1.05175	0.500783
hsa-miR-6780a-5p	2.65727	1.29069	1.67452			0.848437	1.09425	0.823395			0.521839	1.04844	0.740413			1.39922	1.12247			1.18371	0.784089			2.10994	0.635071	1.42988			0.686759	1.59241			0.797978	2.55267	0.838799			1.32826	2.21047	0.762106			1.58177	1.03048	0.766293			0.962579	1.48404
hsa-miR-6780a-3p	1.0554	0.552206	0.758043			0.807089	1.01806	0.755503			0.653116	0.610352	0.899542			0.760206	0.725931			0.654997	0.651532			0.80623	0.717617	0.574264			1.39748	0.606317			0.462408	0.748996	0.860903			0.575907	0.774695	0.727021			0.743357	0.813605	0.752975			0.757137	0.755975
hsa-mir-6780a	0.904667	0.798474	0.722261			1.01739	0.742015	0.777208			0.856067	0.775263	0.70791			0.890564	0.86945			1.17146	0.690852			0.743537	0.702341	0.810276			0.803964	0.769196			1.26408	0.945863	1.60787			0.613672	0.949143	0.689446			0.888023	0.654604	0.841894			2.13564	0.595937
hsa-miR-6779-5p	8.50268	8.57712	6.94332			8.38925	6.57005	6.47909			7.14717	7.3243	6.77517			6.57268	6.68322			7.28298	7.55211			7.77261	7.69197	6.51127			7.79326	8.23948			6.70604	8.94656	8.39704			8.24509	9.14168	6.67738			8.85148	8.10741	8.53801			7.15842	8.66874
hsa-miR-6779-3p	0.805039	0.868047	1.00552			0.760704	1.28456	0.672246			0.844433	0.729045	0.618271			0.712252	1.29198			0.60193	0.775359			1.1615	0.791109	0.878495			1.14301	0.728424			0.506	0.775706	0.907706			1.10311	0.717341	0.66157			0.582474	1.0903	0.896466			1.25743	0.861762
hsa-mir-6779	0.52879	0.491176	0.607169			0.548598	0.609263	0.534102			0.569937	1.12078	0.529779			0.704493	0.56342			0.504327	0.595283			0.732941	0.67584	0.88229			0.56218	0.623409			0.876124	0.720546	0.674125			0.480681	0.559861	0.499746			0.649022	0.800153	0.621902			0.819441	0.678872
hsa-miR-6778-5p	3.54773	5.54312	5.6277			2.5405	4.8968	2.57441			3.09107	4.19201	4.80523			5.27166	5.14719			5.27698	5.26588			6.02532	3.07397	3.24995			4.0304	6.02359			4.93461	6.51293	5.31793			5.50842	5.93795	4.76963			6.00573	4.8909	1.3551			2.88933	5.55931
hsa-miR-6778-3p	0.527475	0.540846	0.696867			0.609061	0.554761	0.589249			0.488719	0.51235	0.722761			0.541367	0.511068			0.494104	0.468257			0.596643	0.574239	1.14541			0.54837	0.473045			0.438372	0.488123	0.534167			0.774022	0.62142	0.563264			0.918038	0.63724	0.591456			0.388054	0.527592
hsa-mir-6778	1.19428	0.735552	0.909211			1.01889	0.978684	0.973146			2.2686	0.853615	0.943686			1.07768	1.19869			1.12108	1.16115			1.11469	1.01467	0.997337			0.980163	1.14862			1.15248	0.919292	0.872121			1.00848	1.13884	1.48973			0.951615	1.23057	1.07122			1.90773	0.989876
hsa-miR-6777-5p	3.15453	3.0926	4.11158			2.36155	1.94116	1.03927			3.27972	1.4051	3.11191			2.15248	2.86385			2.42569	4.01788			3.29119	1.21576	0.877474			1.33999	2.70208			3.60996	4.17218	1.10871			2.9815	1.70349	3.13074			3.36064	1.41494	0.97852			3.28293	2.23542
hsa-miR-6777-3p	0.772335	1.71127	0.917557			0.490353	0.754066	0.669136			0.753483	0.550997	0.717247			0.920342	1.06343			0.862592	0.90676			1.08695	0.655377	0.79013			0.641444	0.78895			0.550442	1.04475	0.778101			1.26107	0.857357	1.20707			1.41066	0.820455	0.713948			0.763715	1.44015
hsa-mir-6777	0.596178	0.840708	0.44682			0.654866	0.486198	0.633472			1.44633	0.666816	1.05534			0.615142	0.579169			0.924605	0.669796			0.626987	0.868026	0.684169			0.975693	1.07674			1.50428	0.769821	0.692565			0.790573	0.872501	0.818557			0.757829	0.666126	0.720721			1.16973	1.34334
hsa-miR-6776-5p	3.47798	3.2174	4.56677			4.21087	2.74268	3.3331			2.38703	3.53268	3.16093			4.18699	3.6674			4.35834	3.55814			5.77483	3.3943	3.65832			3.5246	4.17578			3.57935	5.60407	4.30559			4.16724	4.14543	4.10537			4.93414	2.79875	1.04959			2.78565	4.11609
hsa-miR-6776-3p	0.535698	0.477877	0.516486			0.5533	0.419835	0.481252			1.34371	0.875126	0.529779			0.486355	0.850726			1.88383	0.544595			0.551596	0.545446	0.513213			0.685409	0.569482			1.45597	0.511545	0.48982			1.0906	0.593067	0.55681			0.916009	0.825065	0.587465			1.64356	0.595937
hsa-mir-6776	2.63474	2.22512	2.54258			3.86139	3.13363	2.04956			2.16478	2.77806	2.28306			2.26225	2.52245			2.01109	2.53272			2.63035	3.83144	2.67883			2.79393	3.28932			2.23692	2.9746	2.71581			2.1489	2.24142	1.94328			3.00307	2.60147	3.69219			3.62621	2.40604
hsa-miR-6775-5p	7.67012	7.5709	7.84961			7.71422	7.01534	6.95282			7.03589	7.10751	6.84726			6.95825	6.44755			7.47286	7.28419			8.55357	8.11187	6.72805			7.04748	8.42306			7.08267	8.69299	8.28793			7.98427	8.28591	7.00832			8.21911	7.54219	8.19901			7.07489	8.10179
hsa-miR-6775-3p	0.5234	0.448122	0.624618			0.452869	0.659813	0.633472			0.315573	0.374079	0.511761			0.429473	0.559979			0.900941	0.929569			0.611401	0.76129	0.818798			0.687993	0.513676			0.414712	0.453684	0.515958			0.516455	0.769155	0.619119			0.479239	0.501106	0.563708			0.552707	0.525066
hsa-mir-6775	0.583337	0.602319	0.588007			0.478938	0.549633	0.506296			0.61174	0.543197	0.373897			0.429473	0.434246			0.775203	0.584281			0.371815	0.559479	0.568099			0.7797	0.682307			0.533294	0.503207	0.484266			0.493907	0.682905	0.438335			0.96439	0.47774	0.576844			1.87307	0.920505
hsa-miR-6774-5p	0.981005	1.16044	3.06966			0.67128	1.19572	0.588792			0.881354	1.3331	1.43162			1.8331	0.928798			2.07767	2.11885			2.59786	0.94895	1.57516			1.85547	1.27088			1.72572	2.55387	2.1085			2.1512	1.96789	0.954094			1.10563	0.768825	0.709427			1.00931	3.03604
hsa-miR-6774-3p	0.610538	0.528498	0.89132			0.786815	0.847557	0.77606			0.563384	0.649394	0.792576			0.83311	1.14973			0.760368	0.622139			0.542844	0.771411	0.716437			0.838689	0.874756			0.563451	0.662007	1.70272			0.695765	0.666715	0.62667			0.791575	0.5719	0.653674			0.587194	0.632046
hsa-mir-6774	0.820324	0.622122	0.940912			0.789976	0.79335	0.994185			0.928892	0.775263	1.09621			0.950144	0.67403			1.42695	0.741362			1.32181	2.01968	0.946606			0.713095	0.878354			0.947108	1.04347	0.983293			0.832619	1.83485	0.791879			0.760669	1.44953	1.19783			1.13959	0.81362
hsa-miR-6773-5p	0.757052	0.397018	0.407147			0.595868	0.620599	0.559245			0.642677	0.428426	0.435555			0.50171	0.52007			0.503432	0.473903			0.47554	0.54984	0.25093			0.55488	0.429357			0.873107	0.679493	0.737014			0.351994	0.520865	0.697707			0.516564	0.719024	0.545538			0.503064	0.361571
hsa-miR-6773-3p	0.470553	1.33154	0.644849			1.09562	0.631888	0.619199			0.431891	0.635232	0.646934			0.557836	1.36966			0.534595	0.665974			0.69799	1.63171	1.19972			0.729474	1.32382			0.436978	0.748908	0.794394			0.55928	0.641015	0.790105			0.624285	0.715742	1.29769			0.796596	0.526324
hsa-mir-6773	0.864214	0.487279	0.630014			0.512146	0.668324	0.503737			0.535652	0.611246	0.641317			0.661646	0.688814			0.65661	0.529779			0.634017	0.685157	0.595189			0.525717	0.530647			0.684865	0.5443	0.618782			0.588689	0.573159	0.66624			0.399956	0.575424	0.58757			0.579804	0.52089
hsa-miR-6772-5p	0.969437	1.10726	1.63682			1.03095	0.820069	0.887486			0.71904	0.962405	0.8498			1.15494	1.24554			1.3839	1.13304			1.09751	0.732352	0.999007			1.42859	1.00705			1.54659	1.05776	1.03701			1.226	2.87683	1.22009			1.24446	1.12784	0.893614			0.821309	2.10017
hsa-miR-6772-3p	0.450887	0.288847	0.473144			0.465777	0.463472	0.554795			0.840827	0.585398	0.602915			0.758686	0.579169			0.590737	0.595283			0.539058	0.584864	1.79674			0.34627	0.704516			0.344635	0.523714	0.780761			0.319865	0.470224	0.871535			0.524639	0.780222	0.701078			0.443103	0.414243
hsa-mir-6772	0.592471	0.485509	0.508296			0.525571	0.506632	0.530873			0.536527	0.664054	0.56802			0.662001	0.555964			0.585313	0.552227			0.538327	0.569256	0.67293			0.869878	0.529456			0.63447	0.695671	0.742994			0.62498	0.614829	0.544168			0.643078	0.677739	0.516764			0.520997	0.595937
hsa-miR-6771-5p	6.64176	6.8714	6.83598			6.73731	5.91299	5.38171			5.597	6.26928	6.09401			6.22496	6.01896			6.3296	6.41289			6.96207	7.38205	5.04817			6.11104	7.42318			5.48567	7.93734	7.46751			7.08231	7.60521	5.79788			7.53645	6.17924	6.48367			5.4667	7.0773
hsa-miR-6771-3p	0.625413	0.628242	0.593842			0.825916	0.872502	0.640084			0.625351	0.823137	0.730378			0.750969	0.72979			0.931954	0.556277			0.799044	0.987394	0.585674			0.992956	0.592705			0.638971	0.805827	1.02396			0.566923	1.03126	0.756804			1.5813	0.794138	0.965325			0.717561	0.985591
hsa-mir-6771	0.76036	0.672017	0.651105			0.910662	1.01806	1.06309			0.730276	0.717449	0.711699			0.698045	0.744162			0.775146	0.676037			0.7546	1.01137	0.807022			0.761957	0.688752			1.18432	1.17258	0.82643			0.604247	0.786819	0.712053			0.705491	0.810178	0.792287			1.09929	0.70489
hsa-miR-6770-5p	0.365042	0.408254	0.765042			0.288353	0.449595	0.336787			0.533577	0.247405	0.317455			0.457139	0.359449			0.524248	0.510164			0.296534	0.54984	0.403014			0.298451	0.398244			0.451636	0.690052	0.341757			0.61103	0.481352	0.281948			0.565062	0.737561	0.268415			0.296266	0.262092
hsa-miR-6770-3p	1.19745	0.550886	0.521189			0.754351	0.689664	0.563766			0.536527	0.659912	0.776277			0.698616	0.566522			0.516906	0.522095			0.62428	0.688334	0.454703			0.675467	0.812707			0.437041	0.602395	0.966289			0.445681	0.807394	0.702799			0.654715	0.579399	0.89763			0.493127	0.46914
hsa-mir-6770-3	0.938172	0.895702	0.906631			0.854677	0.98312	1.06163			1.0244	0.972388	0.942245			1.01232	0.96175			1.00174	1.19854			0.844751	1.13902	0.94581			0.802164	1.00059			0.888481	0.844381	0.996308			0.815745	0.882044	0.811586			0.897109	1.06931	0.884817			0.939853	1.03262
hsa-mir-6770-2	0.938172	0.895702	0.906631			0.854677	0.98312	1.06163			1.0244	0.972388	0.942245			1.01232	0.96175			1.00174	1.19854			0.844751	1.13902	0.94581			0.802164	1.00059			0.888481	0.844381	0.996308			0.815745	0.882044	0.811586			0.897109	1.06931	0.884817			0.939853	1.03262
hsa-mir-6770-1	0.938172	0.895702	0.906631			0.854677	0.98312	1.06163			1.0244	0.972388	0.942245			1.01232	0.96175			1.00174	1.19854			0.844751	1.13902	0.94581			0.802164	1.00059			0.888481	0.844381	0.996308			0.815745	0.882044	0.811586			0.897109	1.06931	0.884817			0.939853	1.03262
hsa-miR-6769b-5p	5.66332	5.99521	6.14105			5.47035	5.73597	4.46769			4.88062	5.21182	4.91704			5.78127	5.65897			6.11129	6.2741			6.99979	7.14876	5.50383			4.71826	7.44022			5.73064	7.4547	7.24668			6.37284	6.80645	5.90314			7.05701	6.11521	6.49364			4.8615	6.67798
hsa-miR-6769b-3p	0.807025	0.808772	0.998308			1.31142	0.83282	0.87765			0.798664	0.92539	0.903692			0.858703	0.891824			0.761173	0.688777			0.608297	0.770682	0.842135			0.669256	1.21121			0.488339	0.898859	0.844766			0.742864	0.833446	0.768153			0.792977	0.895004	0.858765			0.624257	0.998475
hsa-mir-6769b	0.891059	1.09236	0.977601			0.898291	0.992371	1.04819			0.815201	1.17948	1.02546			1.98711	0.85131			0.989021	1.05319			1.2173	1.81587	0.767112			0.888532	0.951825			0.831267	2.19078	0.854501			0.95646	1.23533	1.25246			1.07295	0.928634	0.92808			0.93134	1.14981
hsa-miR-6769a-5p	2.0329	1.76705	2.14169			0.848437	1.24787	0.953826			1.89069	1.19328	1.61235			1.81742	1.4336			2.15811	1.27517			4.15895	1.44615	1.6099			1.72876	1.73424			1.30366	3.28308	2.01673			1.47253	2.25269	1.93904			1.28363	1.65977	1.43751			1.8324	2.99603
hsa-miR-6769a-3p	0.535215	0.44198	0.748435			0.627848	0.480512	0.995923			0.664995	0.761867	1.57126			0.55037	0.550938			0.655474	0.540221			0.655474	0.75179	0.513213			0.799939	0.645508			0.63621	0.650001	0.786439			0.723671	0.540385	0.627174			0.601907	0.556105	0.713948			0.480264	0.729194
hsa-mir-6769a	1.18119	1.09242	1.02133			1.33152	1.24366	1.22602			0.876887	1.17475	1.02637			1.06669	0.881954			0.819787	0.875698			1.12864	1.24608	0.875097			1.04726	1.15192			1.02035	1.52458	1.29972			1.03233	1.53332	0.949231			1.36021	0.989569	1.22124			1.00927	0.90198
hsa-miR-6768-5p	0.87103	1.98656	4.35048			0.821259	3.58551	0.563766			2.0473	2.33853	3.2758			4.26672	3.76186			3.32469	1.41659			3.77717	4.48656	3.43898			2.62653	3.00589			3.84445	5.03869	1.58046			4.48231	4.9123	2.53481			4.55526	1.0685	0.989652			4.67534	4.71002
hsa-miR-6768-3p	0.677223	0.526236	0.617693			0.838106	0.490825	0.555079			0.780917	0.494442	0.488409			0.45456	0.350999			0.370694	1.60507			0.431792	0.447453	0.394328			0.592425	0.404341			0.841048	0.509489	0.66603			0.53354	0.461538	0.465638			0.501921	0.39961	0.462977			0.685672	0.703517
hsa-mir-6768	1.50437	0.83728	1.62382			1.12205	0.961363	0.922933			0.81566	1.16008	1.45189			0.877049	0.809531			1.03185	1.20704			1.36132	1.23727	0.76625			0.984047	1.03131			1.40396	0.964668	1.27325			1.51768	1.29149	0.897139			1.61382	0.720663	1.24607			0.92557	1.24353
hsa-miR-6767-5p	0.595683	0.51678	0.976144			0.56791	0.703665	0.660304			1.5778	0.559554	0.599706			0.595348	0.500173			0.832666	0.622418			0.980106	0.669663	0.598619			0.508764	0.631889			3.07147	0.508977	0.816704			1.12056	0.719075	0.54984			0.605213	0.834547	0.713948			1.10525	0.913575
hsa-miR-6767-3p	0.368755	0.346559	0.307036			0.559094	0.364434	0.46605			0.492822	0.396148	0.424192			0.429473	0.399053			0.48188	0.390914			0.440641	0.426994	0.439231			0.367459	0.505447			0.423033	0.462157	0.685887			0.378124	0.434973	0.770902			0.453388	0.400918	0.52469			0.356883	0.45035
hsa-mir-6767	0.945433	0.675632	0.610015			0.916224	0.862798	0.793972			1.69612	0.788691	0.643351			0.755996	0.661209			1.00914	1.09106			0.714318	0.687096	0.951313			0.710827	0.841809			3.14595	0.908307	0.725628			1.1198	0.687099	0.618658			0.946198	1.16031	0.601297			0.932336	0.958325
hsa-miR-6766-5p	0.873751	1.41195	0.899461			0.706216	0.693292	0.66716			0.746369	0.727794	0.790753			1.10861	0.505064			0.931954	0.677295			1.39654	0.810095	1.14572			0.74286	1.05924			0.90769	2.96175	1.02097			1.41894	0.944067	1.16332			0.698753	1.08423	0.746954			1.11821	1.42244
hsa-miR-6766-3p	1.2506	0.587969	0.75045			1.90769	0.514096	0.540821			0.467144	0.593661	0.502784			1.16245	0.629359			0.564977	0.670548			0.966996	0.477284	0.765222			1.28072	1.93576			0.36821	0.5845	0.629192			0.521721	0.724874	0.540999			0.755585	0.491532	0.804593			0.685185	0.540273
hsa-mir-6766	0.528887	0.497248	0.589358			0.562052	0.519479	0.482512			0.561346	0.502562	0.538655			0.698728	0.641853			0.528401	0.525134			0.547476	0.603395	0.5521			0.4434	0.557091			0.453592	0.5058	0.670337			0.550766	0.442628	0.474551			0.538687	0.599445	0.516764			0.486848	0.510328
hsa-miR-6765-5p	7.54115	8.19037	8.20991			8.34054	7.04479	7.10228			7.57755	8.07411	7.42431			7.50366	6.97333			7.65201	7.53178			8.58446	9.23145	7.2804			7.61253	8.77099			7.45449	9.25799	8.63673			8.30814	8.68472	6.90645			8.57579	8.19198	8.04083			7.30799	8.40822
hsa-miR-6765-3p	5.82957	5.68086	5.31623			6.109	6.1208	6.43935			5.62155	6.21526	5.4436			5.89563	5.88398			6.15837	6.14507			3.61337	5.43402	6.09112			6.57981	7.30209			6.26042	5.30928	0.655969			6.97465	7.34145	6.16437			5.88912	6.03159	7.25266			5.43653	5.98509
hsa-mir-6765	4.01375	4.51667	3.8289			4.74338	4.05501	4.02245			4.342	4.54996	3.82504			4.11204	4.28444			4.01796	4.46389			3.92056	4.52103	3.99147			4.50158	4.48048			4.73718	4.25566	3.78756			4.28363	4.64501	4.09172			4.48415	4.17878	4.48684			4.32771	4.42955
hsa-miR-6764-5p	0.517705	0.602319	0.476061			0.600033	0.429867	0.328558			0.491411	0.260438	0.445711			0.34382	0.623708			0.405118	0.409152			0.429985	0.6462	0.348418			0.398559	0.254095			0.810464	0.315571	0.283532			0.344376	0.283321	0.283733			0.391135	0.358689	0.410854			0.313949	0.35057
hsa-miR-6764-3p	0.569643	0.484802	0.409401			0.707973	0.575337	0.633472			0.420614	0.457481	0.404581			0.603729	0.558436			0.453672	0.546947			0.395957	0.432503	0.864953			0.55817	0.500151			0.446432	0.53473	0.421961			0.47878	0.415691	0.636775			0.473623	0.478599	0.586407			0.588513	0.519408
hsa-mir-6764	0.680373	0.504475	0.529763			0.614484	0.532465	0.553059			0.609201	0.625103	0.54002			0.951849	0.459409			0.909502	0.607373			0.545186	0.670414	0.70204			0.600285	0.51605			0.388408	0.725484	0.699787			0.457293	0.613013	0.786605			0.665096	0.683259	0.40158			0.342753	0.627678
hsa-miR-6763-5p	4.91775	6.06567	5.90056			2.79121	5.06377	5.05464			5.65141	5.70828	5.23337			5.41416	5.12639			5.70871	5.72631			7.03078	5.82165	5.36359			5.79914	6.17784			5.02781	7.27757	6.98623			6.21408	6.70318	5.0733			6.48352	6.07978	5.50708			4.85608	6.42312
hsa-miR-6763-3p	0.997043	0.736666	1.30757			1.07424	0.80625	2.43997			0.809145	1.07837	0.845112			2.21369	0.966206			1.01072	0.749216			2.00412	0.966438	0.848499			1.26196	0.838864			0.947841	1.09248	1.0734			1.03965	1.85089	0.75574			1.36904	0.737207	1.12419			0.747256	0.804114
hsa-mir-6763	1.05531	0.895702	0.883335			0.980848	1.012	0.70569			2.80108	0.971151	0.942772			0.775686	0.808438			0.819599	0.886875			1.16801	1.01281	0.76626			1.02554	1.26812			2.40667	1.34662	1.91018			1.08005	0.973966	1.1439			1.10617	0.932116	1.019			2.49204	1.25703
hsa-miR-6762-5p	0.415171	0.461177	1.41036			0.480906	0.589092	0.363472			0.249941	0.624901	0.532142			0.686709	0.34526			0.979923	0.459796			1.1486	0.226245	0.619872			0.605055	1.28758			0.980177	0.657056	0.409679			1.58497	0.516366	0.801419			0.408518	0.55977	0.255188			0.832233	1.94274
hsa-miR-6762-3p	0.612507	0.599671	0.677948			0.714636	0.517858	0.496652			0.473409	0.71294	0.627163			0.699748	0.618553			0.551764	1.61089			0.548719	0.583223	0.736639			0.477255	0.613997			0.405383	0.657056	0.714688			0.521721	0.583042	0.462426			0.649022	0.65815	0.554404			0.627939	0.733224
hsa-mir-6762	2.14715	0.901078	1.20606			1.07566	1.28284	1.49708			1.29891	1.09071	1.04229			1.12301	1.1081			1.10581	1.08138			1.57732	1.13645	0.964837			1.10669	1.27707			1.40281	1.15366	1.17125			1.25698	1.2657	1.3943			1.32291	1.07986	1.11055			1.26339	1.10877
hsa-miR-6761-5p	0.691632	0.523932	0.76957			0.894659	0.868008	0.911325			0.750676	0.948473	0.988521			0.786252	0.841935			0.840724	0.684553			0.830478	1.05154	0.790215			0.838836	0.718778			0.627031	0.985804	1.07081			0.687669	0.934888	0.758372			0.903765	0.769839	0.886384			0.614475	1.20386
hsa-miR-6761-3p	0.565312	0.928298	0.685299			0.599258	0.492927	0.677102			0.508204	0.729641	0.568372			0.710638	0.598534			0.475242	0.686343			0.571382	0.63833	0.64179			0.639394	0.649627			0.608381	0.79132	0.672979			0.541086	0.922483	0.555685			0.623078	0.654968	0.665334			0.78405	0.575594
hsa-mir-6761	0.695464	0.749114	0.608081			0.541149	0.681893	0.688439			0.735207	0.67615	0.60346			0.714114	0.526283			0.72446	0.572692			0.652203	0.740384	0.904886			0.903444	0.572477			0.67344	0.726012	0.876264			0.722517	0.695842	0.744579			0.629612	0.563964	0.715444			0.677379	0.637767
hsa-miR-6760-5p	1.63099	0.476391	1.13314			0.488758	0.497873	0.403711			1.16945	0.563017	1.11204			0.561909	0.470145			1.14324	0.427526			1.09801	0.744194	0.403014			0.428067	0.994832			0.949561	1.55533	0.596028			0.753412	1.30021	1.05011			0.765241	0.592283	0.418122			0.93134	0.877978
hsa-miR-6760-3p	0.588987	0.705099	0.7145			0.636868	0.794199	0.974637			2.05516	0.64912	0.699548			0.806357	0.543927			0.59058	0.610108			0.67409	1.00748	0.851806			0.600511	0.643271			1.4674	1.13078	0.874787			1.12056	1.19853	0.905703			0.99867	0.572981	0.816553			0.695565	0.590724
hsa-mir-6760	1.12962	0.857324	1.22991			1.277	1.35438	1.3641			0.807587	1.67446	1.26135			1.08488	1.17516			1.15227	1.08192			1.66691	1.6986	1.10223			1.15903	1.4932			1.26658	1.48758	1.18439			1.15174	1.55378	1.31597			1.12114	1.17684	1.24171			1.616	1.31318
hsa-miR-676-5p	0.509425	0.495486	0.655055			0.512655	0.429326	0.594553			0.479234	0.396661	0.504197			0.548281	0.599479			0.406481	0.494835			0.599713	0.569183	0.498146			0.470433	0.567954			0.491352	0.479644	0.537502			0.409816	0.510863	0.54984			0.545929	0.421894	0.602156			0.501954	0.497675
hsa-miR-676-3p	0.230764	0.241915	0.211811			0.188573	0.215759	0.213521			0.130918	0.240496	0.205011			0.572421	0.194901			0.120238	0.100434			0.405005	0.25895	0.241776			0.22136	0.214636			0.158903	0.203711	0.179557			0.15958	0.228048	0.316545			0.211304	0.180604	0.151195			0.169701	0.180004
hsa-mir-676	0.521076	0.431743	0.539188			0.806575	0.625888	0.524887			0.448926	0.57492	0.622966			0.620576	0.618246			0.503875	0.603535			0.520779	0.620408	0.618778			0.527712	0.983292			0.475471	0.80279	0.714207			0.539602	0.583301	0.646709			0.483963	0.608386	0.534074			0.595734	0.543154
hsa-miR-6759-5p	0.358292	1.71502	0.791409			0.38103	0.289623	0.77593			0.758653	0.334027	0.30565			0.452028	0.434276			2.27588	0.584506			1.9705	0.339456	0.405161			0.328516	0.584012			0.593036	0.656334	0.495662			1.65178	1.33125	0.724862			0.516564	0.400918	0.355397			0.323705	1.61217
hsa-miR-6759-3p	0.486383	1.226	0.646816			1.00975	0.429422	0.371133			0.675305	0.25303	0.465701			0.468205	0.36181			0.512049	0.68036			0.960346	0.366429	0.363214			0.537008	0.49478			0.441172	0.545654	0.62623			0.370015	0.538233	0.509983			0.35499	0.675974	0.606949			0.27071	0.989078
hsa-mir-6759	0.576	0.450051	0.55			0.561858	0.54271	0.530216			0.651376	0.563795	0.506526			0.530977	0.642493			0.461114	0.57589			0.509683	0.725681	0.503455			0.686808	0.684849			0.46854	0.657116	0.762571			1.02901	0.606492	0.693134			0.516564	0.580487	0.694556			0.572002	0.505987
hsa-miR-6758-5p	0.566965	0.502775	0.495419			0.471519	0.42856	0.49023			0.280107	0.440667	0.338501			0.470037	0.336534			0.416296	0.36536			2.14126	0.531336	0.825991			1.05782	0.644355			1.39691	0.782307	0.353868			0.5671	0.839657	0.433482			0.746447	0.376086	0.252825			0.425038	1.03465
hsa-miR-6758-3p	0.606894	0.426521	0.728768			0.656949	0.53816	1.4425			0.57802	0.713463	0.493368			0.614856	0.52007			0.428376	0.701295			0.989625	0.610769	0.585314			0.537008	0.490797			0.721301	0.643379	0.685485			0.521721	0.658162	0.496167			0.518388	0.717193	0.639069			0.501954	0.474299
hsa-mir-6758	0.76821	1.12266	0.657355			0.814373	0.799696	0.793972			0.723035	0.779373	0.7355			0.824028	0.781556			1.19625	0.775113			0.812776	0.813834	0.964013			0.742437	0.682524			0.965846	1.01757	0.82414			0.665097	0.745287	0.782112			0.804335	0.699037	0.803331			0.963855	0.924061
hsa-miR-6757-5p	1.98335	3.94765	4.95097			1.53306	3.91072	3.42865			1.60579	2.31024	3.23485			2.92066	3.83113			3.80656	3.56523			4.76436	2.21778	3.16552			2.78136	4.19255			4.32675	4.08156	3.08807			4.1932	4.45947	2.11158			4.72949	4.08622	1.71618			3.45405	4.70137
hsa-miR-6757-3p	1.21934	0.705027	0.9042			0.935004	0.74193	1.02226			0.586251	0.617305	1.02881			0.764281	1.04747			0.739927	0.7675			0.98429	1.03766	0.737823			1.01898	1.09818			0.736447	1.24312	1.05279			0.677329	0.865667	1.06029			1.55142	0.757936	1.03529			1.00593	0.819208
hsa-mir-6757	0.855982	0.707636	0.830795			0.737376	0.856914	0.887486			0.78761	0.883106	0.841808			0.751151	0.755791			0.70703	0.752033			0.67264	0.797868	1.07466			0.913115	0.78864			0.79037	0.903545	0.963048			0.974103	1.26181	0.920785			0.994148	1.14194	0.731503			0.904569	0.945974
hsa-miR-6756-5p	8.48167	8.40572	7.70294			8.35162	7.11706	7.16669			7.72929	7.67229	7.30923			7.0821	7.04634			7.77123	7.70778			8.96116	8.63126	6.82074			7.68254	8.56732			7.48136	9.24775	8.68415			8.41486	8.79755	7.07291			8.79752	8.08719	8.44107			7.64906	8.83903
hsa-miR-6756-3p	1.15535	0.647454	0.846413			0.949135	1.15197	0.539762			0.65986	0.736708	0.646823			0.547576	0.543218			0.819599	0.878892			0.477574	0.622817	0.503292			0.738642	1.36039			0.565116	1.04758	1.43725			0.650205	0.733467	0.702309			0.910247	0.634384	0.851479			0.639485	0.702691
hsa-mir-6756	1.7691	1.9017	1.27302			1.74079	1.45318	1.26094			1.39934	1.41841	1.50361			1.47362	1.69744			1.46275	1.62875			1.9102	1.92422	1.42174			1.75852	2.16813			1.43511	2.4168	2.39512			1.79268	2.33261	1.49153			2.5618	1.49549	1.96966			1.62047	1.60225
hsa-miR-6755-5p	0.7592	0.5654	0.479567			0.597858	0.508612	0.509812			0.600388	0.651137	0.556654			0.429473	0.640965			0.504222	1.02657			0.479069	0.615623	0.52391			0.537008	0.772702			1.34712	0.598309	1.29972			0.530774	0.559018	0.833746			0.575647	0.689515	0.549367			0.697787	0.597318
hsa-miR-6755-3p	0.68993	0.673689	0.453155			0.538665	0.691769	1.113			0.481605	0.494442	0.530549			0.608259	0.618904			0.417031	0.526147			0.497277	0.74142	0.4824			0.541555	0.557167			0.403574	0.518233	0.532091			0.369557	0.639691	0.551371			0.872217	0.885235	0.771837			0.753866	0.542289
hsa-mir-6755	0.637572	0.772334	0.584255			0.706107	0.894548	0.686825			0.875722	0.728055	0.718896			0.831448	0.81119			0.562713	0.704633			0.543461	0.683093	0.743957			0.782252	0.772806			0.694465	0.756656	0.698217			0.69555	0.596809	0.666729			0.801348	0.758714	0.789104			0.767534	0.582102
hsa-miR-6754-5p	0.909139	1.64497	2.30833			0.579883	0.466855	0.845653			0.397203	1.0352	0.614499			1.22006	0.762781			2.76388	0.835553			0.859692	0.485287	0.583737			1.01716	1.08417			1.55385	3.52171	0.536614			3.03328	3.92674	0.570844			3.35753	2.61363	0.516764			0.607026	2.59109
hsa-miR-6754-3p	1.21436	0.752771	2.31724			1.17122	2.16554	0.601735			1.16851	0.775171	2.80335			2.36367	1.62241			1.21882	1.38073			1.52921	2.42512	1.71927			2.09099	0.817854			1.58733	3.3344	0.706499			2.58074	3.13716	1.51491			1.86393	0.649214	2.80323			0.640404	3.07111
hsa-mir-6754	1.10525	1.62618	1.21379			1.2071	1.10388	1.23676			1.51609	1.25013	1.88038			1.11923	1.00294			1.46212	1.12585			1.05942	1.04049	1.02711			1.09504	1.20706			1.64609	1.31717	1.21047			1.25618	2.18562	1.16419			2.44605	1.13394	1.21703			1.45249	2.04021
hsa-miR-6753-5p	2.01624	2.42192	3.36116			1.44639	2.34387	2.548			1.82553	2.33134	2.80033			3.02554	1.88831			2.67794	1.55978			2.28765	2.13678	1.78923			2.23326	3.13594			2.71446	3.31031	1.79186			2.36908	2.93955	2.21555			3.64989	1.7024	1.62178			3.30454	3.51585
hsa-miR-6753-3p	0.653215	0.668293	0.767327			0.76998	1.02901	0.793972			0.72329	0.75478	0.664489			0.853718	0.990449			1.10498	0.689146			0.670203	0.806482	0.668158			0.914235	0.97335			0.616495	1.13594	0.844474			1.25904	0.914529	0.695177			0.729617	0.813605	1.72328			1.27703	1.18868
hsa-mir-6753	0.565338	0.401539	0.598764			0.598488	0.824766	0.688584			0.504365	0.864069	0.537634			0.464017	0.581522			0.931954	0.687686			0.662128	0.532377	0.631414			0.589114	0.610188			0.530532	0.59383	0.621097			0.966542	1.24587	0.574384			0.718502	0.645346	0.743726			0.582002	0.771006
hsa-miR-6752-5p	7.76372	7.81752	7.82628			7.48881	6.97859	6.51583			7.29563	7.21999	7.25736			7.43307	6.76465			7.35589	7.31676			8.69231	8.6137	6.6995			7.212	8.28463			6.95113	8.79687	8.49244			8.18176	8.28425	6.8248			8.50528	7.65541	7.77948			6.69684	8.31804
hsa-miR-6752-3p	0.865927	1.27318	0.613567			0.646317	0.891791	0.535922			0.619776	0.526626	0.696673			0.920922	0.776837			0.798271	0.879242			1.7151	1.57072	1.33599			0.707652	1.10965			0.779941	1.2727	0.866017			0.7675	0.685315	1.02199			0.649022	0.654968	0.674002			0.645092	0.824207
hsa-mir-6752	0.696742	0.401539	0.866239			0.57416	0.803373	0.675943			0.668936	0.548656	0.826626			0.55037	0.623017			0.692646	0.623735			0.609001	0.700099	0.795288			0.487393	0.78895			0.533313	0.581189	0.628424			0.688154	0.807357	0.73169			0.92736	0.744897	0.741595			0.730453	0.619163
hsa-miR-6751-5p	1.52589	1.62501	1.5856			1.43308	1.64007	1.25288			1.28684	1.18214	1.78836			1.23471	1.39219			1.30228	1.55566			1.23416	1.62566	0.786919			0.841414	0.892728			0.928241	3.03462	0.948893			0.962216	1.33141	1.18297			1.45548	1.67834	1.10815			1.31322	2.73687
hsa-miR-6751-3p	0.397037	0.451667	0.437594			0.470209	0.43258	0.462521			0.434967	0.457622	0.46079			0.50594	0.588565			0.584288	0.541772			0.515987	0.800534	0.694499			0.507298	0.477754			0.684865	0.54512	0.477407			0.552096	0.42333	0.54984			0.481137	0.521091	0.54512			0.3801	0.708357
hsa-mir-6751	1.03103	0.818317	0.905391			0.678531	0.714182	0.809116			0.903177	0.866439	0.945869			0.849835	1.00294			0.950661	0.834079			0.839657	0.694836	0.677499			0.855144	1.15777			1.90431	0.990693	0.983292			1.0533	0.897509	1.56357			0.928253	1.02957	0.804749			1.00704	0.833591
hsa-miR-6750-5p	2.30753	3.0026	3.16328			3.34135	1.79559	1.03864			1.3389	2.12344	2.52167			0.797591	2.82804			1.97612	1.57976			2.53797	1.24959	1.94762			0.647891	1.60763			2.73492	4.39712	0.884031			3.85156	3.21672	1.0438			1.27184	1.36553	3.00264			1.68822	3.18664
hsa-miR-6750-3p	0.924727	0.602319	0.70795			0.7411	0.679948	0.702325			0.563451	0.714087	0.703847			0.702703	0.596383			0.567324	1.00879			0.702939	0.925379	0.65157			0.712007	0.959687			0.627191	0.655754	0.781133			0.762292	0.732013	0.76753			0.615878	0.622896	0.713948			0.55889	0.582514
hsa-mir-6750	0.626034	0.666143	0.899461			0.877799	0.775522	0.793972			1.59416	0.651899	0.669981			0.605529	0.758251			0.658425	0.771339			0.900554	0.811813	0.872197			0.823747	0.563173			0.736127	0.760196	0.701404			1.11024	0.64628	0.573847			0.629444	0.793034	0.554327			0.673033	0.748744
hsa-miR-675-5p	1.24565	1.29874	2.37419			1.06195	5.33014	6.62089			0.747623	5.33568	6.60223			5.30121	4.0088			4.72928	5.82229			1.29811	0.708286	4.90738			5.52216	5.26253			1.90199	2.22279	0.674404			4.43982	2.85723	5.69875			4.18956	5.7129	1.72781			1.53095	5.34189
hsa-miR-675-3p	0.492075	0.305581	0.51357			1.16141	2.09595	3.64151			0.501286	1.00361	2.4604			0.579358	0.786423			1.78785	0.690695			0.515987	0.572127	0.63205			1.14234	0.56534			0.583726	0.414958	0.584489			0.521721	0.476963	2.99795			1.15604	1.32896	0.582522			0.578825	0.659766
hsa-mir-675	1.13619	0.903572	0.863389			0.848437	1.04093	1.85557			0.878739	1.40578	3.71422			1.67338	0.91318			1.96187	1.58047			1.24071	0.799268	0.970396			1.04115	1.02087			1.53302	0.908307	0.84634			0.863804	0.988613	1.05106			1.40612	0.891832	0.667371			0.864348	1.80767
hsa-miR-6749-5p	6.86107	7.53402	7.24134			7.54904	6.55048	6.04381			6.72343	6.85325	6.94443			6.70259	6.43856			6.82956	6.81451			8.20107	7.95148	6.06735			6.99282	8.00696			6.60808	8.34397	8.48174			7.59207	8.03521	6.31776			8.20768	7.09362	7.42166			6.68456	7.99997
hsa-miR-6749-3p	0.998943	0.826515	1.95208			1.9612	0.878126	1.3433			0.683836	0.848668	1.72989			0.746196	0.7723			0.601834	0.886703			0.90979	0.870357	1.65184			1.1279	1.03917			0.552601	1.10971	0.6483			0.726539	0.642915	0.827311			0.90552	1.01372	0.853691			0.866787	1.77218
hsa-mir-6749	1.03757	1.20044	1.07618			0.84221	0.961214	0.754292			0.853743	0.977212	1.02788			0.789304	0.941788			1.15457	0.823655			0.814651	0.943329	1.19036			0.841414	0.835813			0.72242	1.18367	0.884136			0.631344	0.821202	0.910743			0.833942	0.92541	1.28981			0.834828	1.28665
hsa-miR-6748-5p	0.559813	1.50331	1.41429			0.536595	0.570261	0.920541			0.659128	0.938655	0.566501			0.916676	0.508594			0.789087	1.23532			1.85082	0.613167	0.691697			0.900199	1.0966			0.664475	3.25109	0.481669			1.91274	2.94107	0.741679			0.780583	0.731296	0.316842			2.21328	0.823681
hsa-miR-6748-3p	0.291967	0.276499	0.431008			0.366254	0.432657	0.390367			0.599172	0.386445	0.590662			0.346276	0.534492			0.552673	0.435525			0.376785	0.450287	0.43273			0.486786	1.90453			0.295463	0.410433	0.585939			0.447436	0.358185	0.379184			0.404783	0.345151	0.535544			0.323921	0.485849
hsa-mir-6748	0.680616	0.508039	0.632632			0.7606	1.21307	1.10757			0.899553	0.694107	0.7355			0.566697	0.746727			0.560022	0.646836			0.670045	0.877891	0.807715			0.541026	0.67184			0.572719	0.678435	0.845886			0.538048	0.839581	0.707849			0.69577	0.67143	0.609284			0.817278	0.612264
hsa-miR-6747-5p	0.771858	0.656737	1.05652			0.668314	0.833863	0.74535			0.782525	0.784859	0.916416			0.848061	0.594063			1.01464	0.657818			2.39837	0.884199	0.718283			0.586871	1.02835			0.748356	1.12006	0.871101			0.872823	1.13197	0.894173			0.854093	0.785558	0.698459			1.93407	1.22486
hsa-miR-6747-3p	0.777537	0.658984	0.457186			0.904321	0.870472	0.861861			0.537489	0.525351	0.610143			0.954749	0.718639			0.57456	0.849461			1.06088	0.682533	1.01742			0.744925	0.597423			0.544254	0.607552	0.910384			0.608385	1.25441	0.629734			0.613532	1.86072	0.900386			0.779725	1.19917
hsa-mir-6747	1.11966	1.15053	1.29368			1.2071	1.12661	1.09287			1.18555	1.20714	1.16056			1.0844	1.13202			1.18039	1.14554			0.976188	1.20883	1.0498			1.04726	1.3818			1.12607	1.27393	1.64447			0.954121	1.34045	1.29084			1.50901	1.33225	2.0093			1.14604	1.10082
hsa-miR-6746-5p	2.00625	2.49342	4.81271			0.600389	1.55027	1.07015			0.459817	3.05235	2.88945			2.17522	0.770736			2.33678	1.52342			3.11147	0.822049	0.966315			2.58507	3.81537			1.50857	5.2645	1.32685			4.02325	4.8864	2.62246			4.10065	3.00536	0.792287			1.09913	4.47885
hsa-miR-6746-3p	0.898613	1.09273	1.48471			0.649075	0.874833	0.687156			0.570398	1.10561	0.896244			0.919816	0.714252			1.15901	1.38995			0.768942	0.783597	0.830122			0.768764	0.699486			1.32679	1.43248	0.885737			1.24446	0.875286	0.941511			1.08364	1.16355	0.808599			0.747053	1.10082
hsa-mir-6746	0.92142	1.62526	1.87867			1.27276	1.31114	1.08459			1.44887	1.27547	1.2632			1.33572	1.37667			1.24697	1.35799			1.33805	2.01678	1.3928			1.17962	1.41453			0.964051	1.86448	1.37129			1.14269	1.21895	1.36908			1.38974	1.45778	1.31426			1.63501	1.52638
hsa-miR-6745	0.916785	1.0918	0.899461			0.83088	0.654164	0.728718			0.820319	0.866439	0.842337			0.715769	0.832372			0.789073	0.951901			0.914993	1.16808	0.731039			0.60351	0.97619			0.677569	1.20481	0.967565			1.04711	0.595646	0.861928			0.805059	0.726434	0.996044			0.759514	0.750936
hsa-mir-6745	0.583168	0.550886	0.610761			0.568437	0.624022	0.63757			0.474191	0.757996	0.591866			0.748648	0.52964			0.592866	0.63661			0.710855	0.680064	0.520449			0.633049	0.7667			0.888777	0.815426	0.652494			0.900904	0.835406	0.737869			0.558523	0.654968	0.792287			0.465942	0.487276
hsa-miR-6744-5p	0.66993	0.772363	0.812338			0.754351	0.536131	0.743154			0.69477	0.724648	0.7666			0.429473	0.575873			0.365225	0.694107			1.03011	1.05968	0.492195			0.511648	0.880467			0.767176	0.627057	1.35854			1.39939	0.751885	1.15236			0.535437	0.619803	0.706527			0.57611	0.652281
hsa-miR-6744-3p	0.491537	0.374503	0.461313			0.573123	0.319563	0.495236			0.482676	0.525839	0.594804			0.646531	0.74339			0.298645	0.248972			0.466096	0.586864	0.403014			0.63317	0.32934			0.351137	0.549057	0.474926			0.43037	0.424207	0.402658			0.361614	0.400918	0.451558			0.434557	0.184435
hsa-mir-6744	0.807476	0.957765	0.819208			0.6667	0.696733	0.741603			0.623041	0.687831	0.846456			0.867995	0.735379			0.624751	0.700156			0.636454	0.731011	0.71386			0.712439	0.618413			0.546962	0.730016	0.584489			0.641503	0.745287	0.646238			0.677573	0.654968	0.979178			0.609954	0.685926
hsa-miR-6743-5p	8.35573	8.78451	8.23958			8.70477	7.8678	6.92475			7.97387	7.76581	7.64819			7.69589	7.63719			8.4695	8.15252			9.23211	8.64875	7.00404			8.04105	8.53164			8.13257	9.25368	8.52401			9.24917	8.82804	8.00641			8.51667	8.30194	7.83187			8.37625	9.04774
hsa-miR-6743-3p	0.473492	0.602319	1.73396			0.822231	0.599748	0.826567			0.621411	0.619386	0.562839			0.55037	0.6998			0.808031	0.710185			0.740545	0.697666	0.488358			0.72288	0.622586			0.438372	0.952345	0.686085			0.612333	0.519466	0.84653			0.979951	0.813605	0.551003			0.695709	1.18488
hsa-mir-6743	1.06119	0.738804	0.760698			0.82477	0.693152	0.91203			1.14203	0.95126	0.819867			0.955591	0.691519			1.04495	1.27622			1.6376	0.958133	0.915075			1.04726	1.00616			0.816089	1.51998	0.854225			0.834727	1.28335	0.770132			1.88948	1.36455	1.06411			0.704701	1.22973
hsa-miR-6742-5p	1.07139	1.79355	1.34473			0.784543	1.32284	0.766721			0.805706	0.779797	1.26135			0.938517	2.53137			2.92253	2.88264			2.04795	2.03422	0.670473			1.71186	2.99327			0.676979	3.40062	1.9944			2.56275	3.98234	2.64134			1.83825	0.933571	2.26727			1.43801	2.97961
hsa-miR-6742-3p	0.649236	0.42409	0.466031			0.516412	0.498332	0.481339			0.439402	0.600467	0.546975			0.3549	0.341689			0.503107	0.575498			0.401844	0.706511	0.42021			0.512568	0.721712			0.310675	0.399333	0.749297			0.47698	0.41644	0.448361			0.658581	0.578952	0.576844			0.467749	0.732101
hsa-mir-6742	1.23429	0.961381	0.753914			1.23827	0.823779	1.08986			0.920795	1.07512	1.02881			0.954065	1.11487			0.784713	1.07141			1.27872	1.12457	1.10281			1.51987	0.964391			1.49064	1.38073	1.73966			1.4105	0.870844	1.01228			0.853642	0.909566	1.58693			0.864826	1.2689
hsa-miR-6741-5p	3.43763	4.89006	4.76595			1.54513	4.41058	2.68194			1.61285	4.19537	3.89972			3.53467	2.59825			5.0821	3.48305			5.15666	3.39026	3.72397			4.35876	3.25692			3.62706	4.22193	3.4461			4.53037	4.1623	4.5372			4.71637	3.42568	1.63135			4.15681	5.28362
hsa-miR-6741-3p	0.474353	0.401539	0.417379			0.457245	0.411552	0.391672			0.316161	0.443157	0.375906			0.389726	0.40161			0.303883	0.39453			0.328704	0.485287	0.486349			0.38088	0.526001			0.408741	0.557034	0.509945			0.517355	0.467174	0.543557			0.512797	0.608206	0.521795			0.542724	0.4844
hsa-mir-6741	1.1593	0.766449	0.879027			0.866918	1.24922	0.903954			0.808995	0.966059	0.889212			0.928716	0.808437			0.969596	0.771786			0.691547	1.0419	0.870617			0.843118	0.901325			0.778602	1.05743	0.881695			0.796687	0.773744	0.915386			1.09484	0.922059	0.955955			1.28402	0.69689
hsa-miR-6740-5p	0.497377	1.84205	0.98912			0.47734	1.64346	0.734718			0.283045	0.580012	0.710821			1.0056	0.46927			0.647776	0.480223			0.716261	0.824944	0.395647			0.640514	1.14451			0.604255	0.467832	0.698993			0.370865	0.791619	0.586458			0.518011	0.762979	1.0489			0.626667	0.859683
hsa-miR-6740-3p	0.625557	0.615076	0.61002			0.713471	0.674831	0.801054			0.594183	0.759209	0.727334			1.01645	0.695619			0.593491	1.25245			0.58656	0.686512	0.925008			0.710832	0.702012			0.673266	1.13034	0.983292			0.597448	0.699249	0.756804			0.69152	0.802508	0.626214			0.533728	0.795603
hsa-mir-6740	0.752159	0.625969	0.630014			0.915274	0.671902	0.529064			0.563639	1.0299	1.02315			0.760273	0.733662			0.70703	0.744367			0.523823	0.620408	0.631059			0.833046	0.758511			0.568343	0.610616	0.536484			1.15735	0.595937	0.659817			0.593984	0.728649	0.899864			0.730453	0.675398
hsa-miR-6739-5p	0.82664	0.602319	0.671764			0.72066	0.685025	0.599371			1.34586	0.527241	0.536776			0.52286	0.576157			0.791528	0.612108			0.634796	0.626871	0.942089			0.601111	0.798876			0.888525	0.815426	0.683985			0.561625	0.64476	0.530571			0.630067	0.784652	0.72326			1.89516	0.482139
hsa-miR-6739-3p	0.724673	0.611644	0.643961			0.9653	0.635379	0.716465			0.734369	0.700408	0.725602			0.577155	0.73167			0.634715	0.842529			0.830014	0.799314	0.957745			0.753042	0.875756			0.569003	1.01757	1.0405			0.638539	0.944067	0.696547			0.599557	0.739072	0.846824			0.815982	0.875015
hsa-mir-6739	0.632041	0.623707	1.1029			0.742549	0.55192	0.653214			0.677909	0.598618	0.685197			0.562586	0.623778			1.00888	0.61912			1.06183	1.0046	0.733581			0.692882	0.787508			0.66054	0.652255	0.833578			0.943328	0.947469	0.700702			0.76942	0.700885	0.626455			0.73765	0.944043
hsa-miR-6738-5p	1.01024	2.16426	2.75253			0.752735	0.969511	1.05241			2.79477	1.20026	3.64704			1.17772	1.03099			2.90554	1.24683			3.44181	0.940112	1.09331			1.74144	3.3403			3.13389	4.82076	1.00547			2.06315	4.14753	1.55398			1.93424	1.55748	0.810102			4.09588	3.27495
hsa-miR-6738-3p	0.78775	0.695637	0.558299			0.890251	0.636516	0.638816			0.475227	0.849816	1.06012			0.728522	0.485973			0.70703	0.778025			0.612973	0.782029	0.490051			0.640191	0.668552			1.12645	0.493346	1.48964			0.600953	0.82965	0.634203			1.12114	0.813605	0.841523			0.552707	0.701731
hsa-mir-6738	1.03334	0.814403	0.936046			1.12072	0.879435	1.03548			1.27944	0.857177	0.856078			1.06294	0.999302			0.821388	0.92284			0.900388	0.965361	1.02336			0.83999	1.06725			0.770902	0.887682	1.41912			0.719701	0.947815	0.894658			0.830484	1.17414	0.897046			1.14465	1.07988
hsa-miR-6737-5p	1.36981	2.31882	2.10664			0.954252	1.44621	0.953689			1.20967	2.09128	1.29901			1.50341	1.28205			2.43635	2.08221			1.24385	1.39088	2.13343			1.72591	1.46614			1.11495	4.63426	1.40396			2.08561	2.37901	1.32552			2.23414	0.737692	1.59615			1.99546	3.35538
hsa-miR-6737-3p	0.602388	1.03637	0.620359			0.836273	0.642424	0.650241			0.688496	0.632351	0.635011			0.62214	0.690458			0.65684	0.595283			0.639799	0.697666	0.601936			0.728779	0.670971			0.679725	0.790328	0.854501			0.527831	0.711894	0.722626			0.60272	0.64344	0.61234			0.770645	0.909355
hsa-miR-6736-5p	1.1048	3.90863	1.69465			0.900744	0.802717	1.85007			1.77597	1.32826	1.48498			1.63053	0.902337			3.93903	0.839145			4.05009	0.633638	1.56428			0.987807	1.23055			3.32228	3.31001	1.18374			1.69995	1.01175	1.18895			1.29136	1.0719	0.864842			0.759301	1.99069
hsa-miR-6736-3p	0.726103	0.599101	0.630014			0.780106	0.783898	0.664152			0.646684	0.675793	0.773361			0.727425	0.70739			0.701632	0.790912			0.762984	0.783597	0.754873			0.592969	0.845571			0.623843	0.856714	0.739454			0.687407	0.711682	0.758031			0.884924	0.863465	0.812598			0.885867	0.784862
hsa-mir-6736	0.566027	0.708679	0.530497			0.438515	0.654497	0.682081			0.428035	0.522896	0.582578			0.45286	0.487308			0.697412	0.65792			0.671004	0.697666	0.581349			0.724076	0.555415			0.365384	0.579862	0.633097			0.458425	0.574076	0.605523			0.722333	0.703577	0.522664			0.668419	0.669247
hsa-miR-6735-5p	1.38833	2.67136	2.62216			0.865043	0.773133	0.534888			1.62937	0.863304	1.34923			1.60411	0.86206			2.43336	0.696513			2.2081	0.495615	0.800713			1.23594	0.780144			2.92279	0.970013	0.669777			3.29638	1.42623	0.7705			1.93283	1.12041	0.709142			1.98466	2.75399
hsa-miR-6735-3p	0.690207	1.18068	0.391874			0.536595	0.518936	0.344309			0.481395	0.622538	0.474328			0.552001	0.525904			0.475147	0.509451			0.634796	0.720295	0.486584			0.519123	0.581935			0.36671	0.494365	0.63785			0.698086	0.494404	0.477342			0.636851	0.546017	0.576844			0.664968	0.607166
hsa-mir-6735	0.574732	0.680055	0.692359			0.606128	0.891109	0.790596			0.601336	0.951978	0.897363			0.78218	0.658514			0.638016	0.696645			0.709046	0.600918	0.63758			0.675467	0.592894			1.2903	0.625579	0.614026			0.866927	0.824325	0.803963			0.609882	0.59272	0.888932			0.757647	0.691114
hsa-miR-6734-5p	0.81343	1.26534	4.15422			0.758143	0.915472	1.02381			0.669187	1.05067	0.838898			1.33616	0.794519			0.927616	0.799331			2.50766	0.753796	1.83462			0.929634	3.82833			0.899833	2.15326	0.916236			1.86647	1.8983	0.85085			1.58583	1.12904	0.796227			0.901738	2.24174
hsa-miR-6734-3p	0.393448	0.233702	0.349626			0.416476	0.231707	0.311646			0.424751	0.392746	0.286461			0.324368	0.414284			0.3476	0.281433			0.698554	0.5832	0.343499			0.333017	0.85183			0.261593	0.381248	0.331577			0.303205	0.413208	0.321933			0.406573	0.435194	0.362014			0.302917	1.00232
hsa-mir-6734	1.04226	0.550886	0.670331			0.954252	0.949757	0.528372			0.564207	0.622538	0.704807			0.819729	0.659526			0.957416	0.770341			0.759812	0.590157	1.03418			0.715785	0.859072			0.805107	0.867635	0.624807			0.435294	0.617346	0.870028			1.12114	0.580487	0.708113			0.486745	1.2146
hsa-miR-6733-5p	0.568207	0.748386	0.643622			0.819648	0.762225	0.702243			1.24661	0.559739	0.595076			0.55037	0.824068			0.667131	0.937928			0.969245	1.09164	0.691093			0.602306	0.933389			0.81409	0.67698	1.01568			0.509075	0.661234	0.499814			0.694445	0.71649	0.884817			0.873857	0.598117
hsa-miR-6733-3p	0.584336	0.670616	0.724185			0.624175	0.431101	0.563766			0.523603	0.472578	0.609568			0.480625	0.530592			0.488589	0.482038			0.653507	0.475949	0.647163			0.68134	0.527298			0.42335	0.56011	0.584489			0.525294	0.564215	0.669311			0.541283	1.08953	0.72085			0.463877	0.484728
hsa-mir-6733	1.03508	0.489058	0.506229			0.58225	0.55445	0.718441			0.549526	0.57751	0.573784			0.613916	0.929569			0.502889	0.633861			0.860909	0.783597	0.631414			0.713437	0.549949			0.583726	0.657056	0.683204			0.547593	0.678638	0.653437			0.713477	0.909037	0.737817			0.532473	0.531277
hsa-miR-6732-5p	8.29066	7.78578	7.2967			8.76309	6.66112	7.17547			7.47364	6.83636	6.67681			6.74495	6.94702			6.89787	7.31815			7.9752	8.47205	6.93375			7.28796	8.05263			7.33027	8.7593	8.39786			7.75887	8.16728	6.91563			8.06177	7.30983	8.45834			7.3837	7.90061
hsa-miR-6732-3p	0.750439	0.555799	0.444718			0.666638	0.483679	0.54029			0.372088	0.452353	0.516092			0.52895	0.652433			0.556475	0.573863			0.46889	0.446003	0.337114			0.579692	0.983616			0.305088	0.460092	0.726284			0.335096	0.507061	0.564708			0.637424	0.442933	0.553601			0.473445	0.359127
hsa-mir-6732	0.462996	0.81924	0.474044			0.52832	0.693425	0.560291			0.489395	0.473269	0.605839			0.494116	0.501601			0.350867	0.520524			0.869271	0.66892	0.631414			0.946057	0.69367			0.410328	0.452069	0.615097			0.474459	0.595502	0.519752			0.497664	0.646693	0.594288			0.580798	0.512076
hsa-miR-6731-5p	0.68817	0.755532	0.413987			0.372163	0.63831	0.674223			0.928646	0.418154	0.452471			0.491628	0.40161			0.468679	0.565748			1.47789	0.790006	0.631227			0.429574	0.796779			0.696253	0.720382	0.61842			1.34031	0.473266	0.409358			0.509732	0.445713	0.313985			0.832916	0.380983
hsa-miR-6731-3p	0.440732	0.432371	0.409401			1.09638	0.421537	0.413617			0.39306	0.494442	0.430486			0.450444	0.541041			0.274119	0.559437			0.52947	0.414408	0.453388			0.492304	0.699858			0.219262	1.62085	1.02382			0.517168	0.491196	0.431802			0.488589	0.542063	0.563413			0.6718	0.748788
hsa-mir-6731	0.700811	0.542254	0.68994			0.701053	0.402442	0.766696			0.589178	0.642658	0.730378			0.635007	0.598045			0.538161	0.626752			0.465049	0.579272	0.631414			0.627921	0.50586			0.98947	0.787356	0.836229			0.55855	0.554862	0.54746			0.643134	0.813605	0.541758			0.558257	0.632766
hsa-miR-6730-5p	1.90887	1.16767	1.31364			1.48881	0.8823	1.70006			1.33892	0.917465	1.14366			1.10973	1.00538			0.734267	0.659727			2.07706	1.03632	1.10429			0.956986	1.61845			1.2153	1.51121	1.17461			1.01316	1.58414	0.982901			1.14979	0.979162	0.912053			1.19058	1.44757
hsa-miR-6730-3p	0.243967	0.21628	0.281105			1.69891	0.32783	0.180681			0.424447	0.160284	0.325788			0.653704	0.361831			0.261695	0.39729			0.360684	0.307468	0.306417			0.338931	0.210896			0.254976	0.325248	0.205031			0.372733	0.211855	0.233491			0.427838	0.29203	0.361708			0.206851	0.172846
hsa-mir-6730	0.406646	0.438356	0.633984			0.488874	0.380873	0.497563			0.334245	0.548227	0.648598			0.415006	0.166397			0.42938	0.377461			0.499974	0.442553	0.323552			0.455347	0.575449			0.546717	0.409473	0.620249			0.3127	0.547957	0.33529			0.399936	0.441471	0.595095			0.347431	0.536595
hsa-miR-6729-5p	10.7809	11.1437	11.3522			10.9712	10.5034	9.97199			10.7565	10.8624	10.9536			10.5697	10.5625			11.0682	10.7777			11.1053	11.1547	10.2998			11.0221	11.2987			10.7463	11.5036	11.366			11.2383	11.3499	10.4031			11.5961	11.287	10.9733			10.487	11.457
hsa-miR-6729-3p	0.771858	0.959566	1.16606			1.76413	0.817139	1.07041			0.736095	0.823209	0.97128			0.831945	0.931071			1.29997	0.813894			1.61695	0.955784	0.8036			0.703354	1.37657			0.400212	0.962344	0.729725			1.12056	0.890523	0.618744			0.545192	0.688004	1.3354			0.843313	1.13713
hsa-mir-6729	2.0013	2.07815	2.34059			2.90346	1.55776	1.4946			1.79735	1.89718	1.76684			1.68386	1.79893			1.80174	1.63347			2.57995	2.85372	1.64751			1.96508	3.48701			1.73739	3.65924	2.86367			2.73501	3.29646	1.70402			2.63741	2.12245	2.49839			1.88451	2.55476
hsa-miR-6728-5p	0.761004	1.34791	1.63598			0.631414	1.49848	1.60511			0.868686	1.02089	1.07493			1.02759	2.19948			2.51209	1.06801			4.23655	0.576213	0.958059			0.71084	0.816462			0.894296	0.679398	0.692791			1.10284	1.09319	0.717673			1.13087	0.727564	0.7307			0.808003	2.25193
hsa-miR-6728-3p	0.707509	0.688922	0.940292			1.07512	1.01752	0.679762			0.536527	0.715809	0.561751			0.686166	1.16069			1.48655	0.556906			0.740906	0.728817	0.591122			0.935909	0.793165			0.625244	1.10724	0.94315			0.590588	0.757297	0.722715			0.978048	1.3554	1.11473			0.937385	1.49986
hsa-mir-6728	0.852243	0.969818	1.05302			1.23541	0.97415	1.26005			1.08955	1.31227	0.967952			0.988543	1.09061			0.78205	1.28592			0.932293	0.923459	1.12934			0.964188	1.81703			1.5921	1.25848	1.29267			1.16017	1.18346	1.22346			0.968301	1.07233	1.22748			1.47771	1.04689
hsa-miR-6727-5p	10.2594	10.8223	10.7055			10.6273	10.0005	9.60969			10.2441	10.5792	10.4326			10.1525	10.2068			10.6255	10.3128			10.9155	10.9545	9.95322			10.6303	10.9409			10.3502	11.2444	10.8659			10.9633	11.1549	9.95909			11	10.8394	10.4866			10.0932	11.1482
hsa-miR-6727-3p	1.0371	0.624942	0.887364			0.530528	0.800566	0.705106			0.782249	1.13869	1.00451			0.614856	0.898035			0.996172	0.695682			0.623556	0.761072	0.831854			0.718287	0.619557			0.684865	0.638369	2.20325			0.749145	0.82094	0.75353			0.675736	0.877791	1.90699			0.826353	1.02499
hsa-mir-6727	0.755006	0.868047	0.77058			0.934434	0.688569	0.912767			0.792172	1.51736	0.935142			0.996965	0.562928			1.37053	0.763184			0.571807	1.13522	0.941675			1.17569	1.11485			0.662236	1.14745	1.02641			0.986409	2.03562	0.845888			1.10094	0.81445	0.78834			1.02748	1.28883
hsa-mir-6727	0.755006	0.868047	0.722005			0.857428	0.867059	0.776951			0.953495	1.48811	0.940305			0.996965	0.555985			1.37053	0.763184			0.571807	0.881507	0.804213			0.941142	0.985395			0.796976	3.07313	1.02641			0.986409	1.62172	0.851051			1.10094	0.772994	0.78834			1.02748	1.14336
hsa-miR-6726-5p	3.29477	4.99528	4.54128			4.07477	2.69884	2.96994			3.08257	4.74873	2.80306			3.42135	2.43368			4.21268	3.61066			3.74469	3.46276	1.46298			4.04587	5.63166			2.48809	7.01168	1.16302			5.77723	6.33389	3.31441			5.13102	5.1785	4.62633			1.9025	5.61652
hsa-miR-6726-3p	0.632777	0.561271	0.917808			0.764463	0.807888	0.618931			0.546912	0.754685	0.693569			0.784273	0.733166			1.10401	0.808562			0.767498	0.90805	0.73362			0.684385	0.880783			0.524554	0.862407	0.769827			0.764914	0.823806	0.431165			0.679608	0.665353	0.684989			0.923846	0.567818
hsa-mir-6726	1.62244	0.913433	0.992561			1.16389	1.05838	1.97527			1.38311	0.906675	1.33359			0.984364	1.04339			0.997437	0.741362			0.920848	0.99319	1.01331			1.03591	1.03347			0.766555	1.09007	0.937414			0.838795	1.12026	0.945915			1.13581	0.920684	1.25537			0.988741	0.977538
hsa-miR-6724-5p	9.53497	9.78371	10.1531			9.95516	9.0981	8.80731			9.30271	9.44455	9.90415			9.31232	9.42555			9.3547	9.27273			10.0547	10.4193	8.929			9.71928	10.0479			9.30151	10.2643	10.4838			9.70175	10.1304	8.93321			10.5048	9.78813	10.0529			9.1309	10.156
hsa-mir-6724	3.8319	3.49193	3.29669			3.8359	3.91733	3.98853			3.28996	3.77938	3.89522			3.80062	3.67994			4.04451	4.38723			4.136	3.79428	3.94041			3.81265	4.34895			3.56397	4.65896	4.07297			4.0846	4.47003	4.14662			5.38873	4.01701	3.9811			3.8617	4.05842
hsa-miR-6723-5p	2.56054	3.13497	4.90903			2.65495	3.88307	3.64889			4.55972	4.05637	5.38842			4.52174	3.46503			2.02311	3.28973			3.55529	4.96819	4.5133			4.31517	3.2541			1.26157	4.16089	5.26072			3.62216	4.33108	3.28023			5.13308	3.91216	1.67956			2.45259	3.56139
hsa-mir-6723	0.804732	0.574752	0.643051			0.542014	0.609424	0.618947			0.756978	0.448539	0.763566			0.594886	0.561869			0.345693	0.461491			0.676797	0.969462	0.537996			0.484009	0.474694			0.914906	0.799899	0.637			0.563519	0.533459	0.487362			0.674909	0.406968	0.541262			0.661086	0.934719
hsa-miR-6722-5p	0.685422	0.504475	0.81018			0.855881	0.675651	0.707367			1.50849	1.16985	0.845623			0.734005	0.600171			0.658425	0.670018			0.709016	1.29224	0.911743			0.718207	0.769566			1.56399	0.618994	1.00446			0.894032	1.18731	0.658609			0.92773	1.65857	0.7221			1.00361	0.76686
hsa-miR-6722-3p	8.05764	8.02354	7.62966			8.25223	7.01803	6.48168			7.20643	7.43084	6.93772			6.85683	6.94952			7.78923	7.5349			8.47369	8.76825	6.64334			7.60353	8.27342			7.27277	9.22602	8.74816			8.39062	8.46459	6.86972			8.57648	7.94189	7.95246			7.14135	8.59166
hsa-mir-6722	5.81799	5.15778	4.38574			6.09411	5.083	5.46326			5.60404	5.38882	4.69461			4.42733	4.71949			4.83043	4.88726			5.44474	5.56392	4.84736			5.3635	5.12802			5.56554	5.66423	5.74489			5.6589	5.14746	4.75727			5.56362	5.18655	6.23573			5.35719	4.63722
hsa-miR-6721-5p	3.27758	3.76457	2.71675			1.92506	0.973517	0.684795			1.62229	1.75442	1.75253			1.08138	0.989495			3.08067	1.33202			3.44242	2.51611	0.456135			2.43253	3.7963			0.951057	4.72212	1.42206			3.63405	4.22099	0.691688			3.32735	3.57136	1.665			0.552707	3.54408
hsa-mir-6721	0.781953	0.978597	0.645787			0.816341	0.783654	0.73413			0.68051	0.694107	0.727347			0.548143	0.904248			0.819599	0.62826			1.01313	0.901363	0.743606			0.640151	0.992881			0.668764	0.885938	0.855336			0.666217	0.64659	0.747832			0.879416	0.739033	0.641818			0.721461	0.897587
hsa-miR-6720-5p	0.451045	0.651551	0.582405			0.707847	0.740688	0.722684			0.785832	0.706703	0.590662			0.811297	0.927912			0.601834	0.971163			1.02263	1.57426	0.601458			0.676613	0.811975			0.873107	0.908307	0.691947			0.740503	0.855975	1.14205			0.72152	1.01055	1.22128			0.720367	1.53934
hsa-miR-6720-3p	0.929486	0.894139	0.912646			0.995676	0.850515	0.804224			0.879781	0.893018	0.92093			1.00867	0.874116			0.711317	0.728151			0.863743	0.940991	0.832679			0.941209	0.995021			0.842272	1.01757	0.857178			0.999523	0.912265	0.893093			0.805059	0.79207	1.30124			0.780058	1.15058
hsa-mir-6720	0.872261	0.810294	0.669641			0.677098	0.680844	0.775124			0.748982	1.08976	0.889271			0.567034	0.958422			0.665978	0.568132			0.705489	0.697666	0.705632			0.675467	0.535796			1.2328	1.052	0.854501			0.572198	0.818415	0.625269			0.751031	0.602594	0.816612			0.645371	0.563483
hsa-miR-6719-3p	0.980771	0.3005	0.394921			0.489445	0.466716	0.598101			0.380566	0.525906	0.388539			0.327716	0.516163			0.319949	0.387317			0.364333	0.525207	0.403014			0.43597	0.454655			0.356968	0.438236	0.696726			0.442057	0.648656	0.438738			0.516946	0.42446	0.328954			0.439223	0.455155
hsa-mir-6719	0.364594	0.483781	0.571734			0.740357	0.507516	0.320478			0.40155	0.700029	0.492492			0.593326	0.373703			0.552368	0.622879			0.796867	0.579363	0.591136			0.438603	0.452204			0.272823	0.52961	0.500319			0.470637	0.490365	0.434039			0.311342	0.312788	0.541561			0.507336	0.748457
hsa-miR-6718-5p	1.02369	1.01108	0.759622			0.433095	0.573906	0.578678			0.424751	0.397212	0.652555			0.553215	0.732717			0.601834	0.593682			0.551457	0.485247	0.496003			0.468386	0.672713			0.483047	0.72818	0.538372			0.491621	0.637491	0.51877			0.453388	0.526587	0.495392			0.585823	0.624228
hsa-mir-6718	0.641489	0.598832	1.09095			1.41331	0.6781	0.765536			0.622044	0.82617	0.597764			0.721963	0.636133			1.50211	0.633647			0.914993	0.829729	0.831663			0.698303	0.901809			0.985827	0.781433	0.572236			0.517149	0.728	0.696174			1.12114	0.628324	0.755595			0.759279	0.820816
hsa-miR-6717-5p	0.569344	0.730568	0.957045			1.1025	0.755221	0.711174			0.540508	0.622538	0.573367			0.771095	0.724281			0.888362	0.80357			1.0748	0.810461	0.979917			0.749086	0.679918			0.670912	0.662866	0.684516			1.75285	0.858297	0.712319			0.725064	0.90918	0.934781			0.944701	1.01489
hsa-mir-6717	0.723265	0.614813	0.624936			0.699811	0.52634	0.607415			0.798652	0.520762	0.664489			0.654047	0.682847			0.847736	0.655625			1.15846	0.858127	0.735091			0.514813	1.06264			0.957113	0.650792	0.622613			0.460776	0.802881	0.633788			0.579234	0.985859	0.794536			1.18286	0.4844
hsa-miR-6716-5p	6.20844	6.05509	5.97404			5.59641	5.32077	5.42471			6.20319	5.40438	5.3338			6.01554	5.29715			5.88973	6.00496			6.52427	7.04228	4.90197			5.72233	6.66127			4.96746	7.3646	7.47733			6.4517	6.89079	5.32163			7.14256	6.00539	5.74654			4.85799	6.48585
hsa-miR-6716-3p	0.66542	0.665031	0.578776			0.598885	0.703415	0.501775			0.846358	0.579158	0.592069			0.623684	1.41562			0.558908	0.729267			0.766752	1.0646	0.828716			0.646368	0.880467			1.32255	0.620884	0.645857			0.638499	0.584647	0.61213			0.641692	0.663884	0.774778			0.503294	0.515258
hsa-mir-6716	0.736373	0.653823	0.629892			0.474351	0.576911	0.53355			0.568125	0.637491	0.622336			0.429473	0.486794			0.554305	0.759836			0.586741	0.591874	0.553572			0.501129	0.520326			0.658743	0.516398	0.570026			0.546853	0.48171	0.38123			0.637944	0.696017	0.58377			0.699657	0.543182
hsa-miR-6715b-5p	0.569643	0.867768	0.470427			0.394256	0.446825	0.326516			0.528473	0.562164	0.444976			0.45737	0.454734			0.487517	0.626686			0.723326	0.679357	0.367999			0.530376	0.772238			0.604317	0.58414	0.451135			0.758494	0.525774	0.330327			0.498103	0.49561	0.414346			0.501954	0.646926
hsa-miR-6715b-3p	0.569643	0.564133	0.791156			0.600389	0.610539	0.711166			0.468636	0.43483	0.534293			0.686709	0.48277			0.403026	0.512142			0.712023	0.523741	0.445102			0.601111	0.748401			1.01462	0.994952	0.41943			0.521721	0.730656	0.556651			0.532375	0.902736	0.69782			0.536096	1.03232
hsa-mir-6715b	0.59359	1.03086	0.671976			0.56709	0.52525	0.615969			0.800586	0.479038	0.49086			0.639246	0.571375			0.816918	0.69787			0.673748	0.71425	0.976377			0.67055	0.878987			1.92918	0.537657	0.465119			0.582167	0.635279	0.576129			0.628684	0.703597	1.90386			0.5029	0.707474
hsa-miR-6715a-3p	0.997228	0.998522	0.974264			1.9781	1.8236	1.02672			1.48443	0.994184	1.37867			1.00378	1.18876			0.965364	0.884988			0.908505	1.97204	1.20669			0.924482	0.793424			1.09684	1.15058	1.22113			0.799222	0.969258	0.942709			1.4646	0.789906	0.899826			0.951482	1.34791
hsa-mir-6715a	0.534836	0.510177	0.471318			0.474865	0.543019	0.901254			0.600186	0.467869	0.583056			0.509695	0.572202			0.562665	0.526258			0.908134	0.584839	0.453388			0.545602	0.715812			0.685338	0.58414	0.541269			0.700178	0.658675	0.551848			0.602892	0.835924	0.428556			0.575078	0.436483
hsa-miR-671-5p	3.77986	5.14655	5.61168			0.967564	4.99674	5.57802			4.15851	5.55305	5.72499			5.11537	5.20573			5.19823	4.20066			4.95156	6.11475	4.58011			5.72467	5.75237			2.37049	4.75019	6.55727			3.94535	6.00346	4.97457			5.45923	5.16668	5.88196			2.9148	5.15795
hsa-miR-671-3p	1.19199	0.907224	1.8009			0.998219	1.0291	0.87931			0.920121	1.30736	2.17988			1.46331	1.52607			1.19025	1.14373			1.35831	1.08759	0.953039			0.936452	0.992341			1.24355	0.900169	0.885598			0.898921	0.948677	1.38134			1.21044	1.01587	2.18414			0.9227	1.09801
hsa-mir-671	0.713962	0.670356	0.832468			0.798635	0.845783	1.07255			0.962364	0.974544	0.858566			0.689523	0.614803			1.05866	0.815204			0.900641	0.711919	0.817514			0.675467	0.703872			0.530132	0.727796	0.782486			0.592634	0.78018	0.728214			0.789425	0.575985	1.27678			0.674243	0.621764
hsa-miR-670-5p	0.499205	0.602319	0.547218			0.534377	0.508541	0.633472			0.5604	0.775263	0.52623			0.491628	0.478607			1.00542	0.520682			1.42553	0.640876	0.562833			0.659696	0.479901			0.493489	0.519661	0.608361			0.532687	0.734915	0.515747			0.648791	0.654968	0.946851			0.536035	0.508272
hsa-miR-670-3p	0.387806	0.273903	0.293445			0.548614	0.353269	0.259706			0.23157	0.338708	0.28216			0.594649	0.368745			0.296877	0.283946			0.363864	0.425079	0.287962			0.528409	0.475199			0.346854	0.408983	0.589787			0.338178	0.368679	0.372306			0.364266	0.575619	0.536425			0.249163	0.297251
hsa-mir-670	0.739532	0.760419	0.727493			0.711847	0.718281	0.793972			0.542116	0.933364	1.07599			0.90635	0.739753			0.819599	0.756496			0.792897	0.842436	0.745827			0.8635	0.808723			0.741827	0.65602	0.838911			0.699545	0.587404	0.660739			1.27924	0.928018	0.713881			0.771009	0.913623
hsa-miR-668-5p	0.543984	0.478816	0.689939			1.15521	0.443744	0.442493			0.324126	0.547131	0.549455			0.524711	0.535897			0.552368	0.641318			0.813998	0.884199	0.89935			0.582351	0.704128			0.444324	0.54327	1.12896			0.576209	0.794088	0.506909			0.620298	0.591576	0.591407			0.429683	0.730224
hsa-miR-668-3p	0.621417	0.454912	1.06948			0.597137	1.00473	0.55711			0.5899	0.557112	0.789875			0.603743	0.40161			0.552368	1.2117			0.624533	0.734358	1.42824			1.22671	0.948945			0.536595	0.513717	0.637862			0.494244	0.681547	0.657377			0.593859	0.521091	0.488371			0.783827	1.92598
hsa-mir-668	0.834209	0.629566	0.705828			0.726468	0.649739	0.746056			0.651376	0.857013	0.74825			0.686709	0.653815			0.664952	0.853946			0.627567	0.82024	0.7023			0.786993	0.644064			1.27209	0.703139	1.0582			0.751123	0.755935	0.79689			0.629548	0.926189	0.803707			0.881935	0.707517
hsa-miR-665	5.16955	4.35483	5.00006			1.7413	4.21016	1.96664			2.17292	3.03993	3.89459			4.69145	1.99629			3.98022	4.30686			2.99051	2.69991	3.40379			4.31663	4.41375			2.64605	5.28629	0.573014			4.74907	5.70305	4.10464			5.19822	4.36437	3.35957			4.11115	5.25595
hsa-mir-665	1.36828	1.26108	1.28282			1.26845	1.22283	1.56964			1.14683	1.30805	1.34231			1.37925	1.24666			1.32414	1.37948			2.28457	1.45895	1.53198			1.19232	1.79753			1.23658	1.27207	2.03174			1.22155	1.66881	1.21688			1.8662	1.36444	1.17327			1.15278	1.64531
hsa-miR-664b-5p	1.43062	5.45403	5.78496			0.754351	5.03115	4.79679			2.21131	5.12891	4.95987			4.53093	4.18807			5.54634	5.54673			5.92174	1.39248	5.72926			5.23932	2.9442			3.98062	4.7224	0.751591			5.08996	5.52002	4.74316			4.15401	4.98702	1.44457			2.87608	6.52075
hsa-miR-664b-3p	1.59457	3.94043	5.55793			2.26784	5.18995	5.53895			3.51418	4.74869	4.46749			4.28359	4.04914			4.42171	5.51326			0.971089	2.1176	6.10668			4.78507	1.61591			1.71257	0.673103	0.871107			4.55613	1.51528	4.79276			0.781603	2.35646	0.742494			1.76192	4.35662
hsa-mir-664b	0.729627	0.84933	0.928912			0.715375	0.898017	0.705936			0.708153	0.847572	0.736798			0.79257	0.693125			0.704017	0.687778			0.684168	1.08701	0.925008			0.675467	0.613756			0.540084	0.648097	0.636717			0.521721	0.668968	1			0.719349	0.795085	0.786257			0.533529	0.674157
hsa-miR-664a-5p	1.57028	2.75699	3.74373			0.92546	4.95629	3.92658			3.82703	3.64854	2.70754			4.40313	3.79122			5.46209	4.99123			1.56124	0.986873	3.77885			1.84515	1.13068			3.80786	1.15414	0.891557			4.53574	1.16446	5.6348			0.991555	2.83765	0.900399			5.1137	4.82161
hsa-miR-664a-3p	0.713206	1.09937	0.475172			0.605313	0.554169	0.451879			0.440292	1.44902	0.549349			0.774369	0.532577			0.70207	0.59578			0.490891	0.518155	0.590101			0.517916	0.679082			0.403321	0.571638	0.511555			0.387842	0.470224	0.572242			0.737523	0.717581	0.600505			0.428923	0.721875
hsa-mir-664a	2.14646	2.39988	2.40417			1.74249	2.50102	2.76992			2.96057	2.18776	2.53241			2.61749	2.48221			2.69909	2.73876			2.27607	1.93528	2.067			2.21169	2.15975			2.11917	1.45791	1.49749			2.96686	2.41553	2.93703			2.03908	2.64256	2.1804			2.27956	3.39247
hsa-miR-663b	3.45237	6.37789	5.44653			0.950659	4.98897	6.11309			4.65423	4.64815	4.82476			4.8494	3.93687			5.47336	5.15385			4.52165	5.83731	3.39298			6.20753	7.21358			0.688444	7.12042	7.22356			2.85813	6.53742	4.75555			5.69857	5.84651	6.94959			1.05368	6.41053
hsa-mir-663b	0.34219	2.1416	1.61333			0.780097	1.55253	1.11044			1.20501	1.05769	1.23679			1.77318	1.34166			2.35258	0.863282			0.975665	2.40259	0.857893			1.40646	1.61408			0.75019	2.69866	2.8737			1.2689	2.65627	1.09074			2.31797	1.3123	0.975839			0.604954	2.09813
hsa-mir-663b	0.34219	2.21251	1.61333			0.780097	1.62344	1.00911			1.1588	1.05769	1.30513			1.76298	1.17554			1.6161	0.853407			1.02426	2.45118	0.906487			1.41104	1.42976			0.798784	2.69866	2.86383			1.55612	2.85176	1.11947			3.383	1.3609	0.975839			0.604954	2.09813
hsa-miR-663a	8.14957	8.58193	8.39276			8.7374	7.53089	7.03047			7.92193	8.58038	7.79778			7.72509	7.46815			8.19034	7.7609			8.92936	9.42275	7.56846			7.96654	9.10118			8.14648	9.69627	9.37046			8.94519	9.1858	7.53133			9.33633	8.81922	8.91237			7.71296	8.85674
hsa-mir-663a	2.50441	3.77021	5.19822			3.51046	4.20513	3.3304			2.95347	3.91784	4.5591			3.63846	3.03227			4.05741	3.49451			4.10627	3.23437	2.4968			3.74167	4.08278			2.17122	4.68696	4.96714			3.65553	5.20866	2.99005			4.68997	3.67655	2.0821			2.05319	5.35266
hsa-mir-663a	2.32642	4.88541	4.46351			1.87432	3.95745	2.5379			2.58095	3.08946	4.00908			2.31221	2.41754			3.24682	3.41194			3.02893	1.75323	1.76735			4.37354	3.57137			1.544	5.71232	2.53781			2.98105	5.78693	2.88039			3.92419	3.88345	1.84709			1.73791	5.08348
hsa-miR-662	0.49011	0.504475	0.552551			0.536595	0.422662	0.426824			0.256412	0.451124	0.454474			0.526382	0.40161			0.953174	0.414724			0.57116	0.617875	0.57788			0.54529	0.474225			0.672111	0.549863	0.568993			0.596293	1.19021	0.773156			0.595489	0.648523	0.446947			0.511138	1.54673
hsa-mir-662	0.730649	0.814686	0.717149			0.725031	0.838701	0.744325			0.721022	0.760482	0.97154			0.903721	0.831361			0.865506	0.852214			0.71301	0.697666	1.31058			0.675467	0.719861			0.845723	0.895666	1.02209			0.632573	0.988546	0.754891			0.819515	1.47804	1.40448			0.796596	0.806478
hsa-miR-661	0.917772	1.01396	0.91075			0.709565	0.986532	0.939886			0.682441	1.10353	1.60513			0.992068	0.808437			0.820133	1.1574			0.677259	0.980174	1.24219			0.936452	0.768494			0.933259	0.853215	1.70272			0.700022	0.965111	0.947159			1.04862	0.983237	0.793713			0.713589	1.57504
hsa-mir-661	0.847163	0.701846	0.451068			0.56206	0.631158	0.628684			0.814032	0.57412	0.645922			0.573828	0.972617			0.742348	0.548394			0.687853	0.544759	1.31658			0.836334	0.711699			0.859497	0.72818	0.591879			1.04331	1.40532	0.536304			0.540616	0.654968	0.63842			0.501954	1.60958
hsa-miR-660-5p	1.10604	4.96837	4.4689			1.00415	4.60625	2.08546			2.22512	3.3081	5.27758			4.4672	4.73336			4.18266	2.94702			2.09624	1.00231	3.90778			2.47568	0.92545			2.31538	1.06475	1.08674			4.50652	1.25948	5.51296			1.00616	4.28388	0.723714			3.34231	1.86977
hsa-miR-660-3p	0.734684	0.528447	0.6223			0.54579	0.633035	0.761326			0.58768	0.668769	1.5092			0.55037	0.63244			0.549338	0.603532			0.690257	0.573361	0.513213			0.490198	0.671056			0.391917	0.455651	0.712262			0.577088	0.656262	0.731542			0.630786	1.15635	0.727264			0.501954	0.721875
hsa-mir-660	0.917456	0.879701	0.899219			0.922007	0.888547	1.01062			1.11079	1.18811	1.10238			1.01197	1.11288			1.32324	1.01646			1.51782	0.794303	0.944942			1.06427	0.873616			1.59044	1.23421	0.760546			0.838484	1.85427	1.34962			0.99238	1.01917	0.954357			1.15242	0.940008
hsa-miR-659-5p	0.726511	0.550886	0.72626			0.921657	0.337699	0.735993			0.388857	0.331715	0.510716			0.429473	0.276508			0.713708	0.331137			0.296534	0.567452	0.657181			0.460853	0.615474			0.42785	0.72818	0.411973			0.196444	0.724391	0.849484			0.434838	0.448897	0.507493			0.410691	0.4844
hsa-miR-659-3p	1.36955	1.43297	1.6049			1.20146	1.36107	1.10481			1.3313	1.15255	0.978293			2.05729	1.40951			0.960213	1.06933			1.81948	1.02283	1.11428			1.31865	1.4617			1.40618	1.18521	3.17959			0.764914	0.944067	1.17198			1.17834	1.47387	1.00536			0.6777	1.49909
hsa-mir-659	0.713051	0.731743	0.834592			1.07219	0.812849	0.643884			0.879278	0.80252	0.730809			0.879702	0.77987			0.596931	0.631407			0.995671	0.763816	0.974326			0.680416	1.35757			1.83953	0.797202	0.596636			0.549963	0.825965	0.613555			0.921472	0.60162	0.68041			1.40321	0.676742
hsa-miR-658	1.1923	1.15954	1.56531			1.40386	1.01806	0.793972			0.891709	1.00731	1.06216			0.927391	0.898638			1.07322	0.666977			0.992993	2.09224	0.93975			0.817372	1.77835			2.21498	1.53248	1.19585			1.7016	1.3573	0.844197			0.927482	0.915652	0.916082			1.03126	0.909126
hsa-mir-658	1.08478	1.67011	1.2896			1.07566	1.15796	1.13747			1.14837	1.01019	1.03013			1.16302	1.03021			1.16238	0.942968			1.29345	1.13902	0.896423			1.08766	1.26563			1.79552	1.17957	1.12252			0.993239	1.10396	0.95567			2.10433	1.03466	0.884817			1.21016	1.24341
hsa-miR-657	0.299697	0.432163	0.514104			0.501262	0.30394	0.321643			0.664992	0.356387	0.436281			0.32597	0.334064			0.376532	0.406999			0.328643	0.436815	0.284292			0.332606	0.428719			0.321981	0.322137	0.390233			0.629507	0.336452	0.377734			0.426037	0.536246	0.384224			0.33711	0.771917
hsa-mir-657	1.3483	1.03182	0.92517			0.682895	0.852166	0.882201			0.963889	0.900039	0.959283			0.760163	0.819486			1.23218	0.741362			1.14056	0.989529	0.837346			0.791513	0.928808			0.824788	0.902756	0.929595			1.45217	1.03835	0.613555			0.959314	0.895808	0.803749			0.758639	0.926812
hsa-miR-656-5p	0.51277	0.356533	0.553377			0.419821	0.757046	1.11801			0.475656	0.508781	0.403294			0.49405	0.52007			0.423243	0.351269			0.453523	0.488457	0.49524			0.419616	0.52654			0.339735	0.460178	0.535398			0.459663	0.405595	0.364209			0.490625	0.448488	0.510815			0.537716	0.416361
hsa-miR-656-3p	0.569643	0.687909	0.590407			1.17445	0.664241	0.813192			0.720404	0.691565	0.804265			0.556153	0.539825			0.516122	0.651692			0.654143	0.64777	0.631414			0.599706	0.535171			0.593436	0.708381	0.638983			0.72073	0.676019	0.643957			0.662988	0.54236	0.616874			0.612908	0.749199
hsa-mir-656	0.719686	0.622975	0.62645			0.584258	0.587153	0.596077			0.612158	0.666023	0.529779			0.539292	0.526112			0.63353	0.515921			0.597502	0.510621	0.501051			0.575206	0.560033			0.354764	0.460343	0.66603			0.482502	0.527282	0.646092			0.653571	0.551605	0.632606			0.513489	0.605658
hsa-miR-655-5p	0.789509	0.755532	0.712147			0.806007	0.965838	1.51468			0.825771	0.855439	1.42098			0.742649	1.09112			0.850931	1.11108			0.996826	1.19714	0.848461			0.736256	0.828161			0.723699	0.988212	0.777578			0.706587	1.19853	1.05359			0.805059	0.866864	1.31183			0.623758	0.956305
hsa-miR-655-3p	0.809187	0.505888	0.637505			0.915229	0.738694	0.56212			0.626279	0.830099	0.602754			0.671661	0.666756			0.608638	0.678228			0.861754	0.932046	0.766259			0.808204	0.632132			0.558628	0.557432	0.695666			0.558265	0.537016	0.852651			0.693404	0.751869	0.621474			0.691412	0.694788
hsa-mir-655	0.927088	0.903436	0.83275			1.34616	0.906523	1.07204			1.14454	1.07837	1.12993			1.0047	1.33045			0.743106	0.896487			1.05525	1.02503	1.19633			1.08043	1.23845			1.33895	1.36648	1.1435			0.661982	1.20128	0.929948			1.0614	1.2009	1.02508			0.796596	0.96015
hsa-miR-654-5p	0.594602	0.776934	0.652035			0.563577	2.00578	1.19641			0.536527	0.920944	0.738558			0.935233	1.15258			0.793341	0.850603			0.585083	0.630509	0.857462			2.02211	0.642112			1.42641	0.635032	0.708526			0.833432	0.974463	1.64685			0.65822	1.33402	0.696429			0.644462	1.38221
hsa-miR-654-3p	1.10223	0.435915	0.766415			0.786577	3.50256	1.60931			1.56304	1.44791	1.46537			2.54587	2.19268			0.57337	0.897216			0.749984	0.647756	3.77013			3.68557	0.659906			1.45587	0.657055	0.660965			1.18472	0.780841	2.7781			0.589986	1.44709	0.707102			1.4029	2.2122
hsa-mir-654	0.68906	0.528169	0.653708			0.877255	0.695597	0.503737			0.982869	0.511837	0.60195			0.658227	0.599917			1.03075	0.654546			0.9301	0.56878	0.7416			0.865109	0.737151			1.58049	0.524946	1.00408			0.732311	0.481861	0.574633			0.742196	0.697604	0.520474			0.684035	1.02231
hsa-miR-653-5p	0.459118	0.335535	0.36323			0.600389	0.440913	0.439152			0.427744	0.428426	0.563397			0.520302	0.683918			0.370512	0.474579			0.325764	0.419003	0.615359			0.522494	0.437733			0.362373	0.567741	0.549088			0.548644	0.478504	0.523921			0.445196	0.388185	0.618033			0.377435	0.486851
hsa-miR-653-3p	0.632041	0.501617	0.598856			0.575507	0.617076	0.532609			0.571618	0.561731	0.559505			0.639246	0.540104			0.398055	0.655411			0.605128	0.670667	0.631414			0.554817	0.578939			0.488339	0.614235	1.09193			0.607382	0.634849	0.518801			0.696876	0.807357	0.752861			0.653255	0.564779
hsa-mir-653	0.785187	0.547536	0.553222			0.607978	0.571171	0.62568			0.536527	0.617316	0.602378			0.593512	0.590966			0.581634	0.590186			0.624021	0.583229	0.583155			0.605339	0.529229			0.714254	0.684745	1.1506			0.632277	0.631561	0.673785			0.586487	0.588126	0.637157			0.536117	0.618366
hsa-miR-652-5p	0.671479	2.10924	2.77027			1.49454	4.63944	4.6655			0.950031	2.96276	2.44793			3.88953	3.40093			3.31398	4.10323			1.54683	1.00388	1.14532			4.41868	2.71174			0.75847	1.04269	1.08177			2.88419	0.943892	3.86241			2.59886	0.628185	1.24652			1.51934	3.41504
hsa-miR-652-3p	4.50193	3.47049	5.68382			0.822709	7.99005	7.56059			5.73365	6.25724	6.72978			7.14086	6.6328			7.03487	7.45157			4.62459	1.00231	5.71922			6.93598	2.8949			5.19773	1.00484	0.923286			5.40165	2.14068	7.20315			1.36904	5.95993	1.50726			6.09859	6.69287
hsa-mir-652	0.735364	0.555546	0.50007			1.0251	0.83152	0.933403			0.798339	0.828375	0.676742			0.846154	1.32622			0.810297	0.747892			0.634796	0.54984	0.690375			0.809301	0.616451			0.541398	0.657056	0.558875			0.512251	0.722567	0.613555			0.548366	0.813582	0.688052			0.592212	0.806729
hsa-miR-6516-5p	0.7239	1.50231	2.72394			0.646589	4.00851	0.605591			0.648614	0.622538	4.06822			1.53754	0.62513			2.92958	0.909809			1.62592	0.73815	0.782814			0.777321	0.603808			1.07216	0.553984	0.609786			0.817645	0.364603	3.68359			0.567658	0.722712	0.884817			1.91075	2.60321
hsa-miR-6516-3p	0.907769	0.655319	0.822429			0.721126	0.862381	0.725546			0.657822	1.00505	0.698772			0.587042	0.681126			0.608209	0.923502			0.735226	1.00508	0.797697			0.992253	0.926325			0.729725	0.864228	0.984662			0.75845	0.963264	0.796313			0.846844	0.802296	0.798652			0.680237	0.4844
hsa-mir-6516	1.41392	2.7172	4.38445			1.44179	3.44306	1.57015			2.21296	2.50949	3.44673			3.14137	2.04179			3.16958	1.84821			1.42613	1.25593	1.89652			2.20737	1.16575			2.56301	1.35912	1.62804			1.84695	1.53775	4.2976			1.17418	1.52016	1.49159			2.15078	2.04334
hsa-miR-6515-5p	0.780721	0.646074	0.899461			0.798106	0.919752	0.677228			0.630285	0.737862	0.708245			0.767427	0.76664			0.774695	0.785365			1.6291	0.856364	0.661894			0.854293	0.763999			0.959106	0.945467	0.875502			1.06112	1.02397	1.04077			1.29169	0.745173	0.928572			1.22002	0.981334
hsa-miR-6515-3p	0.86597	1.74609	1.37816			0.928365	1.05506	0.867799			0.958685	0.900757	1.08536			1.15614	1.16933			1.22905	0.973366			0.885502	0.880155	1.29004			0.856006	3.27438			1.35505	1.46924	0.865894			0.675697	1.73926	0.828059			1.10105	1.17186	0.858929			1.03666	1.21705
hsa-mir-6515	0.706009	0.562473	0.593714			0.711195	0.738768	0.614543			0.987091	0.640533	0.636486			0.709179	0.630876			0.660082	0.529339			0.626793	0.669735	0.657978			0.583997	0.726866			0.63621	0.552735	0.782617			0.611479	0.811476	0.685311			0.649023	0.67936	0.746825			0.775123	0.520996
hsa-miR-6514-5p	0.451045	0.732192	0.672501			0.709564	0.936651	0.62594			0.45466	0.441116	0.616047			0.442162	0.484642			0.421694	0.570402			0.426632	0.541658	0.739953			0.675467	0.387117			0.595756	0.66513	0.685695			0.631948	0.552808	0.524559			0.56761	0.732192	0.542276			0.514644	0.514308
hsa-miR-6514-3p	0.60507	0.602319	0.782247			0.988704	0.738751	0.910609			0.536527	0.581124	0.887413			0.932045	0.72148			0.667999	0.792659			0.906036	0.901926	0.665895			0.58851	0.983293			0.701252	0.691569	0.896335			0.64005	0.735533	0.696548			0.631544	0.813605	0.884817			0.815587	0.654924
hsa-mir-6514	1.821	1.70107	1.06252			1.4561	1.03058	1.19835			0.865554	0.971468	0.971295			1.02951	1.1081			2.184	1.30661			1.26334	1.24886	1.17745			1.48249	1.03061			0.952985	1.48379	0.947104			0.902551	1.08835	1.53624			1.23019	1.11877	1.2007			1.02004	1.15249
hsa-miR-6513-5p	0.852471	0.886563	1.08451			1.00692	1.10618	1.11798			1.47862	1.2163	0.997501			1.0269	1.06837			0.852061	1.23449			1.05804	1.46471	0.925495			1.01038	0.977385			0.954358	1.51998	1.30703			0.764914	1.43391	1.18694			0.895274	1.06701	1.16579			0.863421	0.721875
hsa-miR-6513-3p	0.892979	0.593937	0.461552			0.910779	0.595143	0.821912			0.616137	0.685827	0.722177			0.561457	0.746651			0.658425	0.972254			0.713348	0.677685	0.747869			0.675467	0.697324			0.540253	0.789039	1.0469			0.810864	0.66161	0.685311			0.70795	0.852971	0.768229			0.677758	0.983408
hsa-mir-6513	0.687651	1.03927	0.692262			0.665246	0.716317	0.815897			0.714421	0.718522	0.7355			0.68397	0.592592			0.661706	0.875612			0.747102	0.830747	0.6468			0.709936	0.819966			0.75847	0.524946	0.900046			0.647189	0.689442	0.852788			0.612548	0.881892	0.792287			0.742518	0.538842
hsa-miR-6512-5p	0.870715	0.813605	0.727163			0.828019	0.77285	0.699909			0.829001	0.71985	1.02692			0.686709	0.789544			0.696542	0.858736			0.807411	1.0542	0.719947			0.841414	0.877703			0.815006	1.07107	1.12742			0.813145	0.745287	0.855309			0.819626	0.940761	0.811816			1.03258	0.769548
hsa-miR-6512-3p	0.816359	0.504475	0.557027			0.654157	0.561023	0.583161			0.486404	0.64582	0.552056			0.470406	0.644902			0.658425	0.547082			1.47793	0.816916	0.46728			0.564172	0.630393			0.706019	0.600757	0.645379			0.456624	0.660391	0.466955			0.557476	0.45845	0.659473			0.597796	0.665539
hsa-mir-6512	1.06246	0.8795	0.889667			1.03	1.07271	1.113			0.910593	1.47835	0.950362			0.837699	1.37946			0.987717	1.55132			0.714903	1.13975	1.09965			1.0802	1.12037			0.722484	0.945399	1.07061			1.17167	1.32295	0.851575			1.19063	0.993214	1.04897			0.912407	0.977917
hsa-miR-6511b-5p	4.70189	2.80008	2.90567			3.93991	1.86157	1.37195			1.59035	2.42347	2.10033			3.64431	2.13289			2.28483	3.35999			3.62785	2.08371	2.23536			1.07148	3.58788			2.36961	5.63498	3.29732			1.8866	3.77635	2.03165			3.95049	1.90266	1.2493			2.18482	4.37285
hsa-miR-6511b-3p	0.642834	0.761157	1.08837			0.838662	1.04161	2.65693			1.01308	0.494442	0.976091			1.28658	0.808437			0.895573	1.53176			1.12845	0.783461	0.993113			0.670943	0.888774			0.761112	0.865827	0.773883			0.718215	1.19853	1.11461			2.58027	1.66216	0.917325			0.565841	0.560599
hsa-mir-6511b-2	2.96298	4.15324	4.10872			2.97907	3.38975	3.05611			2.95717	2.94595	3.19697			3.20213	3.42642			3.43083	3.00187			3.93725	3.42792	2.97159			3.3273	4.21118			3.86297	5.0306	3.53682			4.27198	4.91273	3.04493			3.30595	4.06424	3.06927			3.08425	4.57288
hsa-mir-6511b-1	2.96298	4.15324	4.10872			2.97907	3.38975	3.05611			2.95717	2.94595	3.19697			3.20213	3.42642			3.43083	3.00187			3.93725	3.42792	2.97159			3.3273	4.21118			3.86297	5.0306	3.53682			4.27198	4.91273	3.04493			3.30595	4.06424	3.06927			3.08425	4.57288
hsa-miR-6511a-5p	1.42399	4.15574	3.25346			0.954252	1.65969	0.534888			2.3302	1.26031	3.42323			2.97494	3.76365			3.1745	2.36326			4.5864	1.47841	1.74551			1.51987	3.5027			2.96593	5.3959	1.51169			3.53647	4.36461	1.93201			4.14325	3.92014	0.84253			3.80015	4.50607
hsa-mir-6511a-4	2.96298	4.15324	4.10872			2.97907	3.38975	3.05611			2.95717	2.94595	3.19697			3.20213	3.42642			3.43083	3.00187			3.93725	3.42792	2.97159			3.3273	4.21118			3.86297	5.0306	3.53682			4.27198	4.91273	3.04493			3.30595	4.06424	3.06927			3.08425	4.57288
hsa-miR-6511a-3p	0.973776	0.813406	1.43528			1.05952	3.13916	2.30007			0.610552	1.30329	1.85138			2.64921	1.26499			1.03422	2.41047			1.15414	1.58975	1.23673			1.11586	0.968248			1.11179	0.908307	0.840633			1.26781	0.880055	3.71666			2.04148	0.935137	1.1406			1.27431	1.02455
hsa-mir-6511a-3	2.96298	4.15324	4.10872			2.97907	3.38975	3.05611			2.95717	2.94595	3.19697			3.20213	3.42642			3.43083	3.00187			3.93725	3.42792	2.97159			3.3273	4.21118			3.86297	5.0306	3.53682			4.27198	4.91273	3.04493			3.30595	4.06424	3.06927			3.08425	4.57288
hsa-mir-6511a-2	2.96298	4.15324	4.10872			2.97907	3.38975	3.05611			2.95717	2.94595	3.19697			3.20213	3.42642			3.43083	3.00187			3.93725	3.42792	2.97159			3.3273	4.21118			3.86297	5.0306	3.53682			4.27198	4.91273	3.04493			3.30595	4.06424	3.06927			3.08425	4.57288
hsa-mir-6511a-1	2.96298	4.15324	4.10872			2.97907	3.38975	3.05611			2.95717	2.94595	3.19697			3.20213	3.42642			3.43083	3.00187			3.93725	3.42792	2.97159			3.3273	4.21118			3.86297	5.0306	3.53682			4.27198	4.91273	3.04493			3.30595	4.06424	3.06927			3.08425	4.57288
hsa-miR-6510-5p	2.2103	4.59217	5.7561			1.24226	3.81683	3.12916			4.23179	5.00631	4.79649			4.67969	4.20661			4.27434	3.79205			5.55417	2.82584	4.50214			4.56896	7.24372			3.41964	6.51129	4.28136			4.97153	5.62139	3.76229			5.33451	4.08537	4.89867			4.51796	4.94733
hsa-miR-6510-3p	0.454542	1.48398	0.315445			0.545631	0.555109	0.557365			0.732136	0.73489	0.718129			0.500665	0.778857			0.90263	0.711561			0.602103	0.617729	3.08907			0.473336	0.65043			0.501147	0.637299	0.695815			0.538946	0.645694	3.20215			0.577266	0.633444	0.466723			0.509409	1.78632
hsa-mir-6510	0.554498	0.482301	0.432255			0.652614	0.724127	0.672755			0.580969	0.585168	0.517926			0.55037	0.579691			0.818311	0.429822			0.4438	0.617886	0.683638			0.529479	0.49245			0.511543	0.654537	0.50705			0.521721	0.516408	0.577343			0.649022	0.507247	0.434724			0.81009	0.595937
hsa-miR-651-5p	0.615184	0.561638	0.457208			0.536595	0.588286	0.517422			0.535705	0.669028	0.575264			0.520177	0.552793			0.381053	0.596863			0.512667	0.480808	0.595247			0.640439	0.695919			0.427781	0.569273	0.812542			0.406635	0.547494	0.671125			0.619995	0.507784	0.55628			0.456327	0.640745
hsa-miR-651-3p	0.380043	0.60892	0.467979			0.280607	0.508217	0.566717			0.850892	0.399372	0.565454			0.448105	0.452276			0.405118	0.386335			0.610883	0.697666	0.538943			0.422873	0.446827			0.63621	0.610501	0.628265			0.713926	0.623299	0.506552			0.577266	0.428805	0.660948			0.577341	0.511411
hsa-mir-651	0.641606	0.669155	0.463544			1.07252	0.646148	0.66109			0.913624	0.858035	0.537664			0.469174	0.61887			0.493225	0.320935			0.555689	0.783597	0.805961			0.537008	0.469696			1.22235	0.696757	0.40354			0.481779	0.470224	0.668109			0.578664	0.907799	0.641818			0.640073	0.424878
hsa-miR-6509-5p	0.583843	1.48605	1.03226			0.472753	0.670957	0.636535			1.24094	0.634526	0.656476			0.658317	0.898035			0.503107	0.756583			2.05885	0.621335	0.695977			0.561136	0.591504			1.10251	0.919574	0.66603			0.594125	0.489313	1.2737			1.22217	0.738897	0.713948			0.761773	0.838256
hsa-miR-6509-3p	0.73498	0.755532	0.746403			0.820529	0.776663	0.663478			0.749182	0.778376	0.749635			1.00257	1.23504			0.885768	0.831149			0.785187	0.833774	0.637279			0.646245	0.779367			0.797753	0.621369	1.37236			0.746818	0.942204	0.685311			0.516564	0.890883	0.777793			0.521968	0.512054
hsa-mir-6509	0.512059	0.552038	0.589459			0.631496	0.63395	0.576711			0.972282	0.525851	0.580297			0.516299	0.618363			0.411479	0.632907			0.488408	0.436055	0.714862			0.447378	0.527388			0.498746	0.815426	0.478005			0.376178	0.537894	0.462272			0.577266	0.627914	0.674671			0.397057	0.589423
hsa-miR-6508-5p	0.826432	0.46428	1.42538			0.843239	1.73925	0.7355			1.09338	1.04779	0.743433			1.05027	0.701372			1.76723	2.49614			0.618959	0.668347	0.784367			0.932762	0.801242			1.97718	0.591514	0.716675			2.15813	0.672766	0.711741			3.13722	0.542211	0.998307			0.652089	2.12
hsa-miR-6508-3p	0.625535	0.647871	0.892956			0.858651	0.65854	0.722413			0.492469	0.494442	0.574207			0.55637	0.711831			0.526588	1.03103			0.687022	0.722907	0.759754			0.644185	0.574178			0.569646	0.685088	0.590299			0.570546	0.614949	0.685237			0.697647	0.652312	0.748994			0.606403	0.595937
hsa-mir-6508	0.832222	0.751067	0.768449			0.832861	0.740688	0.808856			0.561154	0.853773	1.04742			1.35573	0.83579			0.805861	0.907203			0.777064	0.776176	1.4732			1.15903	0.755448			0.703844	0.850858	0.763056			0.721737	0.865438	0.885492			1.45354	0.864203	0.738575			0.874899	0.658801
hsa-miR-6507-5p	0.925597	1.49325	0.8877			0.781299	0.825708	0.608345			0.949511	0.622538	0.724724			0.553664	0.708584			0.708542	0.57614			0.897229	0.746049	0.813743			0.644273	0.796761			0.7469	0.433818	0.584489			0.562948	0.697806	1.00355			0.649023	0.613437	0.666749			0.663024	0.792022
hsa-miR-6507-3p	0.797953	0.401539	0.589358			0.455132	0.743838	0.600879			0.481605	0.551478	0.76163			0.638963	0.454022			0.601834	0.385117			0.392306	0.54984	0.816257			0.561115	0.530368			0.263694	0.603594	0.751591			1.12114	0.551658	0.782452			0.986657	0.66493	0.93631			0.526061	0.568129
hsa-mir-6507	0.626757	0.464186	0.417449			0.82058	0.304048	0.546156			0.562832	0.620511	0.529779			0.476315	0.454734			0.390296	0.517543			0.77927	0.851143	0.484256			0.476957	0.448273			0.50244	0.524946	0.66603			0.473295	0.482743	0.439213			0.557578	0.564439	0.666309			0.663293	0.542507
hsa-miR-6506-5p	0.80715	2.7698	0.654133			0.9055	0.820799	0.734174			0.89479	0.576851	0.539173			0.483874	0.563109			2.23455	0.677512			0.966974	0.397406	0.58782			0.587197	0.795564			0.729736	1.20943	0.604273			0.764914	0.668968	1.00533			0.628358	0.749493	0.639488			0.907449	0.575801
hsa-miR-6506-3p	0.558284	0.231219	0.515742			0.376131	0.536732	0.356837			0.289158	0.494442	0.465701			0.356028	0.504249			0.336993	0.306306			0.272462	0.511123	0.409808			0.32241	0.378798			0.438372	0.28698	0.339779			0.352192	0.354426	0.326176			0.400048	0.232115	0.355397			0.66288	0.582382
hsa-mir-6506	0.570147	0.698709	0.726326			0.5643	0.778726	0.614545			0.877232	0.863325	0.584369			0.677324	0.546182			0.638459	0.66385			0.744612	0.775468	0.672832			0.675467	0.696838			0.74237	0.622766	0.720327			0.568018	0.582144	0.656794			0.631849	0.688985	0.671819			0.811107	0.479786
hsa-miR-6505-5p	0.432593	0.5079	0.443264			0.342489	0.422662	0.324257			0.425669	0.390512	0.465701			0.583427	0.280637			0.51494	0.293157			0.282113	0.46412	0.566754			0.423097	0.441789			0.423679	0.460287	0.37136			0.345156	0.408407	0.470517			0.500721	0.456431	0.363211			0.488047	0.33321
hsa-miR-6505-3p	0.358472	0.361418	0.383208			0.499942	0.477233	0.503737			0.370634	0.353843	0.465701			0.652314	0.376405			0.359142	0.531701			0.43357	0.485287	0.487733			0.635042	0.337364			0.397542	0.53053	0.571773			0.441542	0.429798	0.54984			0.257883	0.408569	0.406759			0.48632	0.410752
hsa-mir-6505	0.686344	0.452837	0.664255			0.632428	0.539329	0.484023			0.685846	0.555217	0.597084			0.705835	0.675535			0.471305	0.779536			0.403013	0.693937	0.5552			0.538178	0.595691			0.485315	0.564448	0.719892			0.434094	0.591212	0.647407			0.630089	0.521091	0.620925			0.479988	0.660132
hsa-miR-6504-5p	0.488487	0.305487	0.462888			0.426577	0.488689	0.511607			0.327388	0.443936	0.529779			0.610687	0.52007			0.367012	0.7951			0.581981	0.455824	0.368204			0.404842	0.459554			0.452168	0.523362	0.634661			0.409065	0.507495	0.598503			0.456427	0.520884	0.48516			0.443103	0.517807
hsa-miR-6504-3p	0.528038	0.776627	0.630014			0.746308	0.785815	0.920547			1.73623	0.760614	0.996811			0.444545	0.75686			0.951042	0.595283			0.634796	1.44968	0.842835			0.64532	0.699132			1.95182	0.646852	0.579105			0.638539	0.745287	0.686197			1.25013	0.82366	0.887027			0.811602	0.619905
hsa-mir-6504	0.676565	0.613157	0.465941			0.536595	0.638129	0.750289			0.502753	0.578855	0.542373			0.802471	1.13014			0.604823	1.16092			0.978114	0.854546	0.56031			0.692652	0.637944			0.505524	0.623282	0.601674			0.478037	0.635963	0.543247			0.615249	0.628013	0.608044			0.468181	0.643517
hsa-miR-6503-5p	1.66007	1.41118	1.0434			1.47176	1.30999	1.49012			0.989853	1.54261	1.11113			1.15294	1.16861			0.689476	1.63251			0.93915	1.4285	1.13935			1.22426	1.21742			0.977121	1.41486	1.70399			0.996142	1.15841	0.84653			1.18654	1.50796	1.81966			1.39427	1.08079
hsa-miR-6503-3p	1.10514	0.988383	0.953983			1.36096	1.03618	0.887485			2.21973	1.2627	2.23485			1.31558	1.78565			2.35286	1.09433			0.89102	1.13152	1.07977			1.04113	1.22815			1.48839	0.97304	0.996452			1.22275	1.18893	1.26604			2.43128	0.990676	1.35158			1.24512	0.968992
hsa-mir-6503	1.0669	1.15801	1.20725			1.29516	1.19737	1.16978			0.975152	1.53403	1.19435			1.33607	1.2619			0.812483	1.1947			0.877857	1.41213	1.01331			1.15148	2.04455			1.22666	1.02913	1.20493			1.32245	1.50234	0.907178			1.20502	1.10831	1.69023			1.18379	1.15449
hsa-miR-6502-5p	0.779941	0.341653	0.571529			0.49854	0.606869	0.481336			0.545331	0.677106	0.484487			0.563738	0.579169			0.511793	0.468257			0.572689	0.541155	0.686325			0.437335	0.687773			0.400991	0.549921	0.679677			0.521721	0.598315	0.591935			0.466871	0.677074	0.55348			0.580913	0.456159
hsa-miR-6502-3p	0.700811	0.369781	0.51948			0.587576	0.440674	0.456375			0.500091	0.480675	0.468342			0.569304	0.519113			0.327384	0.406999			0.753269	0.503773	0.388255			0.516223	0.458712			0.515219	0.706036	0.453994			0.384495	0.549345	0.396221			0.501841	0.36916	0.425362			0.514577	0.49059
hsa-mir-6502	0.51227	0.578745	0.376997			0.717951	0.417029	0.516418			0.426126	0.462565	0.693064			0.517975	0.642599			0.453523	0.829131			0.518096	0.607322	0.591215			0.500356	0.538103			0.41728	0.670255	0.565036			0.517434	0.494522	0.522672			0.983096	0.633147	0.662958			0.583742	0.41548
hsa-miR-6501-5p	0.488165	0.611554	0.449437			0.686939	0.48668	0.423318			0.465493	0.446442	0.736637			0.589661	0.577646			0.68649	0.682338			1.42346	0.766383	0.517405			0.455218	0.504243			0.39952	0.462328	0.472009			0.638539	0.426275	0.431165			0.404022	0.790451	0.840868			1.25493	0.34446
hsa-miR-6501-3p	0.361439	0.490563	0.289139			0.178647	0.301656	0.258295			0.653579	0.301146	0.378623			0.247302	0.298819			0.161535	0.221247			0.16184	0.418659	0.382274			0.30204	0.209209			0.517659	0.154819	0.283475			0.751112	0.381903	0.321927			0.571965	0.301807	0.32512			0.372832	0.235404
hsa-mir-6501	0.563224	0.654771	0.590464			0.639211	0.722649	0.580328			0.918018	0.551478	0.676352			0.557208	0.590175			0.582886	0.707282			1.05739	0.628495	0.763274			0.562944	0.520277			1.28396	0.524946	0.700447			0.594054	0.729215	0.84653			1.12114	0.585408	0.963675			0.797398	0.793044
hsa-miR-6500-5p	0.700811	0.86569	0.776894			0.683475	0.98505	1.28692			0.904858	0.963793	0.811369			0.686709	0.783463			0.843703	1.17085			0.840639	0.904297	0.865502			0.936452	1.30494			1.06923	0.959205	1.4466			0.925805	0.892167	0.939013			0.853803	0.813605	1.51998			0.962277	0.991378
hsa-miR-6500-3p	0.524761	0.401539	0.580445			0.477006	0.461581	0.442911			0.810564	0.337437	0.632778			0.623108	0.459032			0.492886	0.468257			0.518933	0.619781	0.522466			0.387113	0.283958			0.401056	0.539337	0.471614			0.385642	0.640466	0.452691			0.484073	0.421135	0.488442			0.247289	0.45904
hsa-mir-6500	0.549538	0.82212	0.638433			0.533722	0.479422	0.613367			0.536527	0.644049	0.505286			0.671616	0.646098			0.489289	1.05331			0.656536	0.697666	0.513213			0.809854	0.643227			0.820228	0.86416	0.639011			0.466576	0.596725	0.539582			0.572073	0.513028	0.662469			0.558714	0.536595
hsa-miR-650	0.654627	0.499472	0.796614			0.416476	0.62861	0.532522			0.644009	0.565332	0.826044			0.429473	0.459379			0.526892	0.639223			0.509931	0.54984	0.513213			0.524404	0.625418			1.18739	0.849176	0.708683			1.7608	0.668968	0.699039			0.70731	0.521091	0.530033			0.632705	1.69336
hsa-mir-650	0.562446	0.602319	1.58562			0.659011	0.825708	0.669157			0.773793	1.0621	0.859569			0.809125	0.740327			0.601834	0.92284			0.937447	0.672256	1.78165			0.658794	0.622097			0.687419	0.804397	0.693658			1.11365	0.647053	0.672256			0.649022	1.14159	0.884341			0.890873	0.564839
hsa-miR-6499-5p	0.435908	0.542284	0.500383			0.406619	0.552262	0.378273			0.982869	0.44531	0.472767			0.882101	0.486857			1.24444	0.522119			0.581256	0.346962	0.665608			0.567968	0.470818			0.38113	0.653227	0.728536			0.497087	0.548457	0.509026			0.623615	0.535192	0.530088			0.826923	0.568982
hsa-miR-6499-3p	0.93907	0.63779	0.610046			0.661559	0.495633	0.741373			0.456514	0.669233	0.841928			0.536417	0.662325			0.831311	0.554484			0.626409	0.883789	0.513213			0.861591	1.11557			0.536595	0.427861	0.740689			0.618802	0.884222	0.539199			0.860045	0.626726	0.643243			0.845132	0.551911
hsa-mir-6499	0.42227	0.454593	0.55525			0.439634	0.422662	0.596461			0.504763	0.451584	0.529779			0.542039	0.521298			0.476681	0.479949			0.584053	0.612077	0.67019			0.392841	0.661269			0.477136	0.680214	0.548165			0.460181	0.851349	0.533789			0.577266	0.572157	0.588536			0.495872	0.455332
hsa-miR-649	0.751019	0.619697	0.495647			0.827599	0.712751	0.633472			0.629792	0.622538	0.569824			0.75541	0.522621			0.610159	0.615579			0.610424	0.630341	0.988325			0.713275	0.812367			0.614416	0.794588	0.56365			0.744075	0.675265	0.604038			0.697663	0.792766	0.771448			0.50922	0.575098
hsa-mir-649	0.682374	0.614555	0.555571			0.577089	0.786735	0.7483			0.693601	0.576214	0.5323			0.453533	0.566118			0.567037	0.519751			0.789924	0.729849	0.513213			0.642365	0.719213			0.494922	0.446032	0.57614			0.776237	0.927179	0.555249			0.734809	0.52077	0.737233			0.531983	0.622278
hsa-miR-648	0.907305	1.02922	0.967676			0.771951	0.749222	1.03699			0.800882	0.889139	1.07316			0.961691	0.871945			1.04469	1.16679			1.50117	1.13902	0.850875			0.811991	0.815626			1.35801	1.09041	0.766589			0.812396	0.845624	0.824822			0.868008	0.929951	1.08935			1.14351	1.02433
hsa-mir-648	0.700811	0.717744	0.516486			0.733187	0.704827	0.705122			1.46887	0.515941	0.573389			0.580112	0.512782			0.509898	0.573037			0.660155	0.566774	0.616481			1.10539	1.15209			0.626671	0.621583	1.32555			0.599879	0.71719	0.759078			0.542426	0.912578	0.681624			1.05012	0.655372
hsa-miR-647	0.509425	0.567047	0.617547			0.706763	0.505693	0.595369			0.691846	0.551478	0.731332			0.716373	0.702698			0.582032	0.55692			0.538694	0.697666	0.562362			0.675467	1.02427			0.574733	0.623477	0.683045			0.895967	0.687569	0.638502			0.562089	0.622502	0.793154			0.780902	0.744636
hsa-mir-647	0.941146	0.868047	0.630014			0.810259	0.7663	0.691969			0.616891	0.690401	0.807287			0.766193	0.775706			0.803511	0.678435			1.11494	0.723186	0.643942			0.847789	0.822279			0.909422	0.686102	0.804859			0.752812	0.722175	0.738578			1.06849	0.985681	0.869102			0.929097	0.863533
hsa-miR-646	0.69791	0.513929	0.523418			0.68338	0.621726	0.562343			0.59251	0.539423	0.499431			0.54406	0.518838			0.646127	0.595283			0.468153	0.554226	0.530919			0.60512	0.71541			0.577343	0.591244	0.720905			0.579673	0.53707	0.626444			0.591569	0.536307	0.579626			0.565396	0.732843
hsa-mir-646	0.798819	0.855337	0.787876			0.904841	0.943927	0.793972			1.24825	1.023	1.04774			0.846154	0.941464			0.914238	0.834231			1.003	1.10494	0.766259			0.955791	0.978125			0.947019	1.11988	1.06749			1.13747	1.03934	0.772169			0.980189	0.826674	0.989652			1.08965	0.738284
hsa-miR-645	0.76	0.632926	0.674969			0.756194	0.738128	0.791956			0.683263	0.883888	0.697328			0.959679	1.01586			0.673844	0.83526			0.786277	0.854613	0.69219			0.661506	0.66603			0.597284	0.640648	0.764429			0.635745	0.790163	0.772039			0.717478	0.684889	0.797236			0.69939	0.755168
hsa-mir-645	0.771859	0.809918	0.832992			0.703155	0.874937	1.00107			0.764945	0.866439	1.05486			0.654398	0.891898			0.637035	0.720711			0.613406	0.808686	1.05624			0.775143	0.859077			0.635665	0.6723	0.656317			0.723528	0.694564	0.941511			0.649023	0.71833	1.08676			0.845397	0.721875
hsa-miR-644a	0.405821	0.535052	0.48303			0.589599	0.598576	0.549287			0.429803	0.636481	0.535013			0.565317	0.486597			0.611189	0.595283			0.574484	0.591329	0.453835			0.537008	0.512249			0.426583	0.456548	0.601303			0.4334	0.658259	0.521814			0.488206	0.473236	0.797415			0.541942	0.604849
hsa-mir-644a	0.459234	0.433298	0.524675			0.483407	0.375512	0.39655			0.329142	0.322007	0.362516			0.424117	0.40161			0.953538	0.375245			0.453523	0.435074	0.411204			0.426852	0.396726			0.258185	0.508135	0.343797			0.376661	0.469986	0.544636			0.442548	0.399439	0.404935			0.316278	0.201745
hsa-miR-643	0.569643	0.416895	0.426473			0.523986	0.510872	0.328558			0.404189	0.469593	0.44765			0.443154	0.503651			0.456787	0.45826			0.418109	0.646138	0.513213			0.416271	0.598308			0.390929	0.613028	0.566603			0.468109	0.479949	0.494669			0.464034	0.89363	0.74114			0.443103	0.41496
hsa-mir-643	0.620256	0.826315	0.6297			0.824417	0.623996	0.737559			0.568458	0.657311	0.706689			0.662321	0.521264			0.601834	0.826701			0.57116	0.612818	0.845569			0.580452	0.653417			0.478826	0.582191	0.96367			0.537172	0.595937	0.684449			0.867332	0.792125	0.657766			0.668142	0.642436
hsa-miR-642b-5p	0.591413	0.938415	0.590999			0.614581	0.625712	0.641753			0.727193	0.661042	0.696165			0.666495	0.808437			0.540122	0.675989			0.634796	0.697666	0.509335			0.543959	0.975004			0.714569	0.642259	1.0155			0.576209	0.672129	0.63834			0.885179	0.855081	1.00242			0.484551	0.615312
hsa-miR-642b-3p	4.84696	3.58394	3.51659			3.45974	4.36734	2.51863			5.40569	2.85935	4.29442			3.91586	4.10601			4.79118	2.47508			5.22994	2.74477	0.934355			4.45628	6.94307			1.72277	6.83595	4.46574			5.63543	5.86782	2.94734			6.92733	2.58443	5.23365			2.07624	5.27487
hsa-mir-642b	1.37297	1.05235	1.26505			1.16874	1.39046	1.27506			1.39467	1.27222	0.934115			0.862551	1.16758			1.1188	1.16173			1.12285	1.25791	0.925008			1.171	1.59121			1.00971	2.42409	1.79645			1.9001	1.73575	1.13366			1.71971	1.21619	1.32844			1.09748	1.30318
hsa-miR-642a-5p	0.873413	0.922675	0.785762			1.09322	0.944859	1.08817			0.924333	1.32826	0.818208			1.34146	1.02009			1.2142	1.03902			1.79907	1.43321	0.993631			1.12366	1.00445			0.736026	1.19852	1.20904			0.977889	0.881461	2.38227			1.52089	1.16447	0.986904			0.79615	0.893591
hsa-miR-642a-3p	4.2044	4.08836	3.66964			1.62879	4.43058	1.74217			4.7641	3.78121	4.7556			1.70453	3.3564			5.20614	4.11421			4.82221	4.73569	2.79998			4.69043	6.51535			2.65772	7.09883	7.26899			5.84886	6.48045	3.87918			6.55917	4.3041	4.78135			4.10463	4.89451
hsa-mir-642a	0.617368	0.943241	0.459447			0.571559	0.733896	0.618037			0.948418	0.801321	0.627362			0.613732	0.52007			0.934558	0.522528			0.570364	0.826523	0.665818			1.14484	0.812458			0.590866	0.506566	1.03892			0.865538	0.965613	0.68779			1.60668	0.565214	1.01577			0.551045	0.550213
hsa-mir-642a	0.383069	0.430873	0.354522			0.473976	0.678112	0.503737			0.447214	0.694107	0.537126			0.517468	0.835453			0.400904	0.490567			0.465771	0.65256	0.524923			0.881788	0.646757			0.493283	0.483019	0.584403			0.767955	0.587314	0.590207			0.784553	0.500697	0.568004			0.453462	0.470244
hsa-miR-641	0.855999	0.611048	0.661922			0.58229	0.67989	0.904013			1.08912	0.68143	0.61729			0.614136	0.773331			0.621053	0.616584			0.452803	0.624965	0.803738			0.568917	0.655385			1.23779	0.618683	0.670161			0.572613	0.724128	0.736203			0.648302	0.603048	0.673726			0.970532	0.689928
hsa-mir-641	0.55541	0.528867	0.595749			0.462729	0.676742	0.550822			0.536527	0.75301	0.592279			0.415239	0.77817			0.481422	0.525511			0.614904	0.723683	0.440852			0.580272	0.47014			0.472102	0.524946	0.64429			0.599339	0.470003	0.593634			0.429	0.521248	0.56261			0.581665	0.559152
hsa-miR-640	0.71911	0.602319	0.669127			0.754013	0.825708	0.547554			0.775506	0.775417	0.781513			1.38026	0.73712			0.732526	1.32997			0.613682	1.20595	0.737153			0.690549	0.69196			0.732113	0.748886	1.58046			1.29042	0.719468	0.756804			0.690187	0.707925	0.792287			1.26137	1.06476
hsa-mir-640	0.812592	0.844286	0.732549			0.702924	0.9875	0.75041			0.980583	0.530961	0.581209			0.679297	0.636101			0.751109	1.13357			0.900821	0.788577	0.67077			1.11063	0.631251			1.10424	1.62251	0.678039			1.12646	0.718062	0.85934			0.805617	0.740772	0.751802			0.656942	1.15874
hsa-miR-639	0.879888	0.584089	1.04411			0.848437	1.07586	1.3072			0.610959	1.07837	1.3348			1.15875	1.05777			0.879835	0.963779			0.688123	1.13633	0.842835			0.971008	0.977923			0.638266	1.26588	1.45801			0.894213	1.19853	1.25626			1.5935	1.12969	1.32998			0.884193	1.19746
hsa-mir-639	0.852243	0.862697	0.749272			0.720875	0.752034	0.855294			0.661754	0.881804	0.715889			0.821596	0.745242			0.681026	0.756104			0.742347	0.799139	0.839948			0.796275	0.880467			0.709598	0.928282	0.97865			0.571567	0.740645	0.738782			0.64438	0.780195	0.72869			0.472084	0.806764
hsa-miR-638	10.7746	11.1385	10.9972			10.8378	10.3107	10.1022			10.7184	10.9	10.8882			10.6356	10.5707			11.1	10.7887			11.2576	11.1837	10.2267			11.0256	11.0944			10.5435	11.5086	11.2925			11.1295	11.1921	10.2975			11.5764	11.0864	10.9952			10.4917	11.5917
hsa-mir-638	1.47465	1.61975	1.50863			1.38033	1.42339	0.740992			1.35158	2.03394	1.50529			1.60043	1.4986			1.42761	1.37654			1.43137	1.76636	1.37868			1.4172	1.76673			1.2193	2.06344	1.66944			1.5966	1.66569	1.34218			1.85896	1.57698	1.56752			1.57794	1.94914
hsa-miR-637	1.26703	2.99992	3.43937			0.848437	0.929367	1.12928			0.782506	2.08006	1.43537			1.87581	0.851435			2.73402	3.56319			1.89548	1.75018	2.63435			2.11902	3.72847			1.07824	5.31413	1.83099			3.50129	4.26861	0.787847			3.32503	2.21594	0.813802			1.498	3.67655
hsa-mir-637	0.649433	0.666304	0.836806			0.913815	0.671902	0.70837			0.620852	0.630435	0.753862			0.742214	0.720792			0.764608	0.595283			0.914993	0.572686	0.710371			0.610661	0.783473			0.6335	1.2267	0.856601			0.760015	0.715492	0.777583			0.752413	0.813605	0.751607			0.817374	0.802053
hsa-miR-636	0.538635	0.690266	0.399905			0.542443	0.693892	0.651594			0.695125	0.494442	0.974098			0.448337	0.529642			0.421783	0.617219			0.698554	0.550161	0.446337			0.632238	0.608824			0.433451	0.399905	0.501336			0.561502	0.63048	0.487711			0.659077	0.756145	0.579698			0.635655	0.57819
hsa-mir-636	0.992183	0.629943	0.654638			0.694747	0.642986	1.0381			0.871701	0.971468	0.751146			0.906099	0.967262			0.625443	0.663492			0.785661	1.02472	0.66566			0.749086	0.983292			0.560186	0.833292	0.908394			0.755655	0.751183	0.84653			0.667889	0.692598	1.07169			0.855284	0.704724
hsa-miR-635	0.989821	2.973	0.882227			1.32782	1.0149	0.972085			1.30329	1.10905	1.00701			0.939036	1.43002			1.03571	0.85843			0.992993	1.15832	1.15113			1.56547	1.06482			1.42019	1.12143	0.854051			0.909599	0.803628	1.05042			0.942637	1.01601	1.10815			1.13782	0.728184
hsa-mir-635	1.35704	0.878494	0.823006			1.30627	0.825708	0.905034			0.714683	0.653277	1.56746			0.66139	0.837495			0.852992	0.638849			0.790934	0.780292	0.890154			0.879603	0.763542			0.948329	0.751377	0.781233			0.981625	1.35206	0.840873			0.645201	0.579553	0.931245			0.84374	0.736774
hsa-miR-634	0.569643	0.681292	0.5798			0.702526	0.525991	0.915728			3.33163	0.548195	0.650428			0.641572	0.591922			0.68208	0.5867			0.818887	0.810912	0.779097			0.677697	0.789822			1.66102	0.669515	0.584489			0.897229	0.745287	0.704661			0.600469	0.693681	0.732254			1.60601	0.595937
hsa-mir-634	0.702504	1.0597	0.745646			1.51203	0.719326	0.686657			1.13712	0.6982	0.895972			0.746116	0.88456			0.876631	0.65373			0.64826	0.978062	0.793926			0.803504	0.822823			0.705937	1.17379	0.630734			0.685722	0.743748	0.713841			0.882503	0.95257	0.964076			0.535622	0.792022
hsa-miR-633	0.993345	1.0469	0.873472			1.02227	0.971156	0.953721			1.02375	0.851428	0.773088			0.981159	0.900853			0.789932	0.899047			0.832633	0.852551	0.8702			0.788458	0.922327			1.04185	0.881933	0.888098			1.07322	1.14557	0.872451			0.757709	0.757905	1.27048			0.652382	0.891483
hsa-mir-633	0.901907	0.588473	0.569392			0.677098	0.574254	0.533141			0.982869	0.709743	0.542118			0.490259	0.52007			0.574485	0.631139			0.672384	0.674624	0.545078			0.669173	0.46606			0.535461	0.815426	0.477722			0.53779	0.7993	0.587427			0.541766	0.569222	0.657189			0.539541	0.529931
hsa-miR-632	0.466412	0.461694	0.525948			0.345692	0.384382	0.465457			0.319518	0.524551	0.320785			0.567116	0.432559			0.265302	0.512449			0.422961	0.659385	0.412477			0.537008	0.43976			0.381403	0.524946	0.790979			0.585671	0.492579	0.453594			0.478284	0.323161	0.436469			0.309825	0.310719
hsa-mir-632	0.728687	1.29113	0.952477			0.803361	0.961244	1.04438			0.656233	1.07837	0.952863			0.83927	0.874457			0.826248	0.928594			1.27572	0.833984	1.0545			0.825525	0.812388			0.846668	1.00723	0.856982			0.743128	1.00228	0.71531			1.00155	0.667376	0.866231			0.727247	0.715215
hsa-miR-631	1.64887	0.641637	0.618304			0.677098	0.638061	0.726163			0.667131	0.743847	0.773248			0.667761	0.845239			0.79815	0.776335			0.746035	1.08622	0.659551			0.712779	0.690494			0.640706	0.662446	0.638825			0.933289	0.701647	0.908598			0.811607	0.797978	0.69933			0.885476	0.766339
hsa-mir-631	0.864599	1.02712	0.769306			1.1534	0.890382	0.947371			1.39826	1.46511	1.02881			0.893206	1.03019			1.15015	1.04371			0.977299	0.98746	0.842835			0.841414	1.01526			1.10915	0.854608	1.07386			1.03623	1.11189	1.21385			1.42643	1.11604	1.13119			0.795961	1.05985
hsa-miR-630	0.571803	0.617696	0.356513			0.538975	0.397745	0.546933			0.319518	0.588705	0.475182			0.51762	0.47303			0.705233	0.599075			0.539362	0.485287	0.518692			0.516035	0.683543			0.521633	0.790179	0.536724			1.03754	0.545576	0.425492			0.427455	0.390006	0.478985			0.497687	0.494486
hsa-mir-630	0.569643	0.380792	0.525015			0.479055	0.569139	0.694554			0.532544	0.494442	0.541429			0.731087	0.408836			0.550789	0.648975			0.531787	0.864267	0.531995			0.48996	0.673068			0.604297	0.484722	0.631852			0.430735	0.486998	0.658476			0.849662	0.750365	0.45712			0.527785	0.496518
hsa-miR-629-5p	0.567494	0.870663	3.21825			0.536595	3.72981	2.87298			0.698322	4.30322	4.53839			4.4478	2.74129			2.20437	2.02961			1.03351	0.898589	4.52584			0.73645	0.583966			1.96942	0.657056	0.851449			3.27441	1.93723	3.37799			1.13776	1.5669	0.9222			0.59555	1.6855
hsa-miR-629-3p	0.839758	0.709987	0.817499			1.20684	0.97725	1.56683			0.814047	0.91418	1.09054			1.04786	0.780915			0.734471	1.16173			0.890127	0.814993	2.16879			0.772208	0.852536			0.754827	0.830413	0.980103			0.912384	1.11546	0.816391			0.913229	0.580208	1.84976			0.66065	0.702284
hsa-mir-629	1.37286	0.424673	0.73151			0.754351	0.732511	0.666406			0.563358	0.636594	0.696741			0.461231	0.587531			0.52197	0.892443			0.604399	0.801544	0.638296			0.649588	0.771977			0.83914	0.626658	0.716485			0.551968	0.633502	0.613555			0.587935	1.04759	0.599272			1.34894	0.663398
hsa-miR-628-5p	1.53668	5.29016	1.70644			1.35957	0.643318	2.69732			1.46959	1.88933	0.979698			1.0344	1.83728			4.43111	2.61421			5.14472	0.421761	3.71632			1.04214	2.33323			1.78554	5.06935	0.510836			4.049	1.07256	1.85122			1.74593	0.654968	2.44063			1.00704	3.69763
hsa-miR-628-3p	1.57529	1.06475	1.04444			0.800816	0.781995	0.61383			1.05883	0.775263	2.18272			1.74709	2.52269			0.675126	1.2558			0.773106	0.739671	0.722597			0.869026	0.591642			1.43706	0.525148	0.659103			1.10125	0.752288	1.39381			0.66787	0.611165	0.48311			1.36486	0.904673
hsa-mir-628	0.75728	0.893121	0.816015			0.677098	0.764897	0.689739			0.801312	1.39844	0.932898			0.624583	0.885497			0.639524	0.300756			0.816934	0.836852	0.855448			0.796769	0.554178			0.577925	0.716309	0.834435			0.596557	0.584177	1.67534			0.755095	0.69444	0.799355			0.629104	0.700602
hsa-miR-627-5p	0.766255	0.73151	0.959984			0.848437	0.878643	0.675806			0.843449	0.948942	0.830665			0.799175	0.84702			0.792534	0.92284			0.783493	0.945407	1.13828			0.757576	0.895311			0.681345	1.13078	0.989542			0.633175	0.841982	0.744445			0.91501	1.01917	0.906814			0.730453	0.721875
hsa-miR-627-3p	0.607066	0.666415	0.533954			0.576757	0.687538	0.642552			0.534055	0.471118	0.571084			0.435235	0.6331			0.552368	0.485727			0.66672	0.522519	0.456946			0.59094	0.508947			0.409208	0.621327	0.582017			0.514707	0.682568	0.631024			0.502781	0.598575	0.585424			0.556515	0.659766
hsa-mir-627	0.650911	0.495891	0.43905			0.600878	0.573321	0.560296			0.685056	0.551478	0.6856			0.580132	0.615705			0.566841	0.527056			0.584896	0.700498	0.50279			0.49914	0.604763			0.426355	0.647875	0.735148			0.679133	0.760795	0.449387			0.641322	0.471191	0.591917			0.596304	0.374978
hsa-miR-626	0.509425	0.299115	0.413841			0.434171	0.496407	0.506777			0.457365	0.402726	0.427355			0.510566	0.489579			0.590303	0.428547			0.29942	0.331196	0.426743			0.313847	0.490823			0.3044	0.603646	0.469424			0.409816	0.428435	0.471908			0.477116	0.352024	0.510066			0.552707	0.381976
hsa-mir-626	0.513179	0.814023	0.523293			0.529853	0.538578	0.573316			0.565693	0.594802	0.542678			0.614857	0.520489			0.889451	0.681834			0.550318	0.658766	0.625188			0.675467	0.565759			0.364897	0.513305	0.635672			0.55181	0.725239	0.472484			0.649441	0.56072	0.842392			0.80223	0.580804
hsa-miR-625-5p	5.84479	0.962033	2.40169			6.03427	4.19986	0.886304			6.81231	1.86619	1.11029			3.15956	3.00496			3.15251	3.49044			1.06441	0.529824	2.1913			1.21204	0.845898			7.7334	0.617833	0.500126			6.14607	1.22463	4.31093			0.634025	1.49592	0.792074			6.76736	0.950386
hsa-miR-625-3p	0.650369	0.504475	0.75108			0.645334	0.689965	1.35357			0.638627	0.638922	0.730683			0.560071	0.709462			0.424833	0.704022			0.766612	0.853932	0.621952			1.02758	1.84225			0.902835	0.836919	0.559874			0.638539	1.19289	0.522936			0.835674	0.62983	1.09839			0.484501	0.4844
hsa-mir-625	0.709781	0.524837	0.500477			0.718901	0.668622	0.730958			0.424751	0.560448	0.453023			0.514907	0.439793			0.505838	0.723448			0.524957	0.611383	0.953068			0.484108	0.411622			0.812759	0.657056	0.537884			0.422187	0.677938	0.781606			0.326746	0.530061	0.696083			0.474691	0.492194
hsa-miR-624-5p	0.628185	0.486069	0.592403			1.1496	0.689537	0.793972			0.751828	0.949874	0.731945			0.757055	0.658597			0.57294	0.610449			0.616438	0.792398	0.866756			0.800267	0.620372			0.544979	0.746338	0.677184			0.643393	0.83771	0.785252			0.805059	0.851885	1.0508			0.683052	0.817284
hsa-miR-624-3p	0.919076	1.04608	0.516486			0.805622	0.643809	0.684743			1.052	0.586344	0.589397			0.592475	0.574311			0.738683	1.07085			0.701629	0.677062	0.925008			0.726739	0.698722			0.63621	0.591779	0.651321			0.587174	0.620661	0.736582			0.575094	1.71343	0.800733			0.855269	0.721875
hsa-mir-624	0.705705	0.69672	0.606496			0.677098	0.65011	0.698823			0.910593	0.686994	0.688698			0.836308	0.869786			1.0359	0.616932			0.671019	0.670261	1.31229			0.576211	0.697403			1.17283	0.58414	0.705316			0.606911	0.667319	0.613555			0.586472	0.694769	0.713859			0.806343	0.588824
hsa-miR-623	0.757032	1.76257	1.55021			0.972327	1.04895	0.884737			0.976587	1.05304	1.00625			0.893763	1.03137			1.37448	1.01037			1.03374	1.19524	1.00629			1.09248	1.1256			1.20589	1.47656	1.28361			1.14674	1.18305	0.972334			1.30415	1.15189	0.863322			0.984533	1.60474
hsa-mir-623	0.754792	0.606382	0.630014			0.737181	0.691917	0.950357			0.656492	0.664783	0.826515			0.725728	0.52007			0.641683	0.671835			0.54968	0.868007	0.624085			0.699476	0.578962			0.467793	1.13078	0.766221			0.616267	0.600936	0.8054			0.687205	0.691433	1.0107			0.495054	0.636364
hsa-miR-622	0.484093	0.618669	0.624865			0.521738	0.493214	0.388917			0.778705	0.554445	0.640302			0.446002	0.400317			1.39455	0.370363			0.480833	0.467481	0.349917			0.586648	0.489865			0.505116	0.524946	0.41598			0.66439	0.470224	0.50664			0.683347	0.528239	0.442494			0.364283	0.714445
hsa-mir-622	0.818461	0.644286	0.705083			0.672357	0.717525	0.850406			0.777197	0.886106	0.752358			0.686709	0.652433			0.665914	0.603652			0.866769	0.956468	0.700465			0.601111	0.834103			0.743672	0.755652	0.724965			0.74752	0.778454	0.777835			0.649022	0.731245	0.552063			0.704969	0.734708
hsa-miR-621	0.580525	0.627321	0.419688			0.536595	0.548446	0.511964			0.403718	0.741484	0.579746			0.43905	0.526696			0.382821	0.587402			0.460141	0.501808	0.512563			0.487333	0.637302			0.568079	0.705245	0.622914			0.518253	0.497628	0.444586			0.577266	0.667073	0.554453			0.52712	0.4898
hsa-mir-621	0.566075	0.53659	0.700476			0.896468	0.595962	0.720794			0.584685	0.6364	0.634878			0.686709	0.579255			0.719883	0.55318			0.618195	1.02052	0.623397			0.580684	0.635995			1.51013	0.609869	0.781323			0.770007	0.743852	0.576797			1.02143	0.711535	0.713948			0.714901	0.621517
hsa-miR-620	1.06932	0.669874	0.865502			0.895122	0.821028	0.881508			0.769484	0.625455	0.827345			0.695521	0.774478			0.819599	0.752782			0.712305	0.807144	0.808876			0.687013	0.762412			0.622944	0.90866	0.846812			0.734286	0.772287	0.753352			0.7711	0.954125	1.05759			0.795072	0.806586
hsa-mir-620	0.748086	0.725762	0.792372			0.647262	0.693831	0.705526			0.676883	0.700153	0.7355			0.749033	0.730191			0.680354	0.647093			0.722578	0.857036	1.25197			0.601111	0.740615			0.66219	0.783328	0.854501			0.676851	0.758916	0.759435			0.62599	0.810968	0.698846			0.778028	0.651498
hsa-miR-619-5p	6.37849	6.87833	6.48941			5.76385	5.84346	4.23059			5.6305	5.51097	6.17049			6.01158	5.43856			6.80611	6.11888			6.71226	6.57297	5.0778			5.86385	6.63377			5.0927	7.36598	7.28854			6.69821	7.39603	5.94276			7.06905	6.94245	6.07811			5.07705	7.14215
hsa-miR-619-3p	0.818524	0.445835	0.630014			0.577536	0.71178	0.838268			0.45968	0.672181	0.648103			0.614857	0.339211			0.542465	0.621567			0.742849	0.576429	1.11193			0.742854	0.604971			0.63621	0.503021	0.832576			0.554017	0.622824	0.659763			0.834153	0.577072	0.573893			0.729681	0.601173
hsa-mir-619	1.00962	0.6826	0.667762			0.918594	1.00645	0.850936			1.37231	0.841388	0.78484			0.820693	0.754234			0.746614	1.22526			0.65802	0.892442	0.750214			0.824454	1.05172			0.881351	0.773326	0.759834			0.839068	1.29277	1.0713			1.14325	1.02742	0.702596			0.741283	0.679775
hsa-miR-618	0.470259	0.578525	0.411171			0.624908	0.690734	0.633472			1.17946	0.602742	0.483314			0.544042	0.434115			0.618687	0.698337			0.461697	0.665881	1.01331			1.0184	0.565341			0.440141	0.50465	0.677427			0.586802	0.582808	0.551609			0.467423	0.569543	0.661287			0.490874	0.661386
hsa-mir-618	0.679314	0.744891	0.630014			0.617634	0.671902	1.00107			1.2933	0.869213	0.924968			0.773028	0.664208			0.674307	0.757273			0.650678	0.799478	1.31297			0.537008	0.694392			0.863587	0.606275	0.722142			0.715426	0.807351	0.823249			0.639491	0.698647	0.61414			0.866787	0.657287
hsa-miR-617	0.607361	0.60294	0.516486			0.882627	0.701185	1.17061			0.680659	0.629689	0.619945			0.521683	0.617349			0.58165	0.636272			1.26344	1.2503	0.567873			0.562482	1.35661			1.36324	0.657056	0.480417			0.522195	0.668968	0.460448			1.24793	0.488675	1.04218			0.671126	1.1819
hsa-mir-617	0.473949	1.17704	0.447746			0.678962	0.565454	0.485261			0.273474	0.546217	0.514616			0.420793	0.604718			0.761278	0.54683			0.507781	0.524803	0.487662			0.500919	0.611854			0.627023	0.505327	0.690951			0.905305	0.470224	0.422258			0.516564	0.429355	0.458439			0.691481	0.420584
hsa-miR-6165	4.85914	4.08669	5.20728			0.741024	2.62102	0.845892			2.67704	3.74948	3.95872			4.03631	3.25472			3.27383	2.8315			6.74036	1.23256	2.48835			2.89479	2.33488			3.30125	5.0719	0.910303			3.56125	3.86875	4.69073			4.29181	4.56674	1.3067			3.69861	5.2435
hsa-mir-6165	0.670042	1.1282	0.995467			0.536595	0.633033	0.600106			0.579817	0.932137	1.4081			0.771731	0.652433			0.730731	0.911251			1.04674	0.667103	0.727782			0.872237	1.4729			0.914414	0.824488	0.704054			0.672577	0.834483	0.708429			1.11657	0.710012	0.870822			0.804758	0.982817
hsa-miR-616-5p	0.771858	0.811424	0.908076			1.12308	0.825708	0.844503			1.13477	0.736499	0.726463			0.687731	0.808437			1.08397	0.813237			0.649928	1.0111	0.657213			0.616465	0.984			0.97188	0.825839	0.792928			0.891098	1.07096	0.812449			0.766295	0.682849	0.792287			1.00073	0.855816
hsa-miR-616-3p	0.632041	0.723746	0.873777			0.677098	0.666553	0.662716			0.583913	0.854934	0.557083			0.716961	0.808177			0.65485	0.915371			0.60289	0.88468	0.631414			0.597821	0.618118			0.757969	0.657056	0.983292			0.897133	1.1113	0.702075			0.807203	0.795744	0.889032			0.694102	1.1126
hsa-mir-616	0.951812	0.968131	0.873536			0.883087	0.814806	1.37195			0.759273	0.877217	0.858885			0.794849	1.13921			0.689124	0.88735			0.698554	0.886038	0.872379			0.841152	0.983293			0.846452	0.914457	0.90633			0.960909	0.831645	0.767364			0.716098	0.85729	0.955068			0.854378	0.767945
hsa-miR-615-5p	0.860943	1.05325	0.790145			0.885198	0.740688	0.694613			0.868285	1.8392	0.956891			0.928172	1.05817			2.31443	0.759235			0.970504	1.23069	0.826824			1.34737	0.864648			1.30146	2.07976	0.826162			2.15337	0.92032	0.881459			1.64233	0.740619	0.772665			0.811141	0.882007
hsa-miR-615-3p	1.02834	0.922402	0.745172			0.907622	0.752579	0.782994			0.827167	0.847775	0.625458			1.76226	1.2203			0.855054	0.652857			1.13263	0.697666	1.44189			1.08013	0.59359			0.858165	0.697962	0.810484			1.08758	1.56088	1.58392			0.749566	1.43708	0.994962			0.730453	1.54986
hsa-mir-615	0.587974	0.795755	0.612831			0.830587	0.753749	0.623498			0.792369	0.584642	0.434205			0.53252	0.574495			0.660961	0.549131			0.819624	0.56331	1.03867			0.537008	0.655564			1.04019	0.663877	1.10811			0.559047	0.692282	1.95181			0.655798	0.719029	0.641818			0.950326	0.536595
hsa-miR-614	1.08068	0.821802	1.03399			1.09055	1.10446	0.842976			1.04648	1.08085	1.06079			1.08484	1.01789			0.992908	1.03103			0.969987	1.13902	1.29709			1.08492	1.07566			1.03769	1.41152	1.16171			0.955362	1.06914	0.940929			1.24467	1.06818	0.986388			1.30717	1.50663
hsa-mir-614	0.647627	0.716735	0.74344			1.00405	0.732647	0.79581			0.734736	0.695389	0.891686			0.782748	0.830055			0.788174	0.810659			0.763508	0.726558	0.902438			0.730785	0.75021			0.65567	0.56496	0.801276			0.7198	1.02748	0.631918			0.915475	0.979605	0.825988			0.662593	0.806279
hsa-miR-6134	0.444211	0.392623	0.769875			0.376465	0.422662	0.503737			0.477476	0.37645	0.525411			0.75847	0.52007			0.815403	0.359041			0.48385	0.566132	0.403014			0.364123	0.486644			0.391692	0.547839	0.606202			0.868672	0.511583	0.420275			0.577266	0.607166	0.404287			0.501954	0.589325
hsa-mir-6134	0.653921	0.681187	0.303646			0.536595	0.40811	0.58796			0.372088	0.5046	0.411574			0.452608	0.604184			0.540361	0.47358			0.607662	0.547346	0.511898			0.477255	0.477479			0.598677	0.429133	0.392568			0.360653	0.404494	0.431165			0.43721	0.545022	0.45712			0.453849	0.322316
hsa-miR-6133	1.71837	2.00012	2.8969			0.656668	1.23083	0.734521			0.852939	2.03931	1.26135			1.2174	0.652433			1.08579	2.04304			2.05953	1.34325	0.687739			0.899532	1.74796			1.02246	3.9436	1.06775			1.07869	2.23626	0.928797			1.51356	1.06768	0.713948			0.698497	2.15212
hsa-mir-6133	0.852243	1.14653	0.90726			1.07566	0.931492	0.937344			0.894657	1.11379	0.858045			1.03696	0.947656			1.20806	0.853536			0.825199	1.38206	0.798136			0.91413	1.08373			0.727399	0.930249	1.54505			0.930682	0.895433	1.06599			1.03294	1.38172	1.0937			0.961175	0.982259
hsa-miR-6132	7.47489	7.83157	6.53021			7.78549	5.58589	5.86644			5.84516	6.97483	5.85506			5.78204	6.06037			6.99798	7.01713			7.13184	6.97801	5.75168			7.14828	7.93992			5.52217	9.05068	8.0506			8.02972	9.02034	6.31307			8.16327	7.69344	8.21012			6.19304	8.0497
hsa-mir-6132	0.807276	0.504475	0.657427			0.960733	1.37057	1.00107			0.780982	1.07837	0.927938			0.706735	0.722439			0.653876	0.745683			0.842095	1.18144	0.726573			0.793014	0.740635			0.68296	0.78749	1.10782			0.614016	0.949535	1.47104			0.897061	0.884689	0.985618			0.730453	0.866439
hsa-mir-6132	0.934816	0.635404	0.518525			0.937664	1.2181	0.901042			0.779844	0.978213	0.927938			0.706735	0.722439			0.724613	0.745683			0.720881	1.18144	0.726573			0.793014	0.862544			0.588297	0.797619	1.38749			0.672548	1.19853	0.887115			1.00033	0.884689	1.39559			0.730453	0.866439
hsa-miR-6131	0.700811	0.661642	0.759879			0.502772	0.559928	0.645998			0.430717	0.744399	0.778871			0.686709	0.603925			0.619707	0.469841			0.614124	0.491252	0.631414			0.991324	0.565341			1.40799	0.534477	0.594562			0.733552	0.685349	0.555805			0.778448	0.531707	0.535746			0.523011	0.861002
hsa-mir-6131	0.900212	0.977324	0.91828			1.10379	1.03034	0.68806			0.691977	0.803388	0.93955			0.89414	1.48614			0.896101	1.38925			0.819735	0.811721	1.13623			0.785584	0.789113			0.873107	0.908307	0.959023			1.10559	0.964373	0.898728			0.903965	0.726434	0.92138			0.834689	1.14091
hsa-miR-6130	0.755674	1.22703	0.858347			0.600974	0.946865	1.05221			0.882805	1.20604	1.04806			0.991337	0.771754			0.788251	0.92284			1.24674	1.23561	0.80041			0.913743	0.869969			0.9357	1.03916	1.29972			1.0533	1.10691	0.918183			0.822935	0.79005	1.07344			0.848232	1.02455
hsa-mir-6130	1.38956	1.20473	1.37947			1.03909	0.914263	1.11348			1.01654	1.20604	1.21551			0.926567	1.01446			1.13269	0.948266			0.89837	1.02985	0.883023			1.42263	0.914214			1.0166	1.18419	1.57449			0.84886	0.950233	1.35723			0.787587	0.880927	0.884817			0.940774	0.866439
hsa-miR-613	0.569643	0.502284	0.500481			0.525558	0.461733	0.829725			0.330066	0.437607	0.439123			0.413468	0.533538			0.5447	0.503771			0.47611	0.54984	0.424066			0.749205	0.650049			0.54116	0.438303	0.480454			0.365727	0.499544	0.47587			0.421515	0.505086	0.44692			0.759773	0.500887
hsa-mir-613	1.36862	0.671104	0.771948			0.778195	0.87425	0.848998			0.694707	0.768498	0.677346			0.761869	0.948459			0.565982	0.81249			0.634796	0.840728	0.909322			1.04726	1.19541			0.736947	0.751341	0.998572			0.554163	0.784392	0.646369			0.792085	0.999723	1.51998			0.553475	0.617801
hsa-miR-6129	0.609582	0.642258	0.56835			0.47083	0.480807	0.503737			0.478466	0.552192	0.356148			0.984273	0.52007			0.70703	0.627206			0.763265	0.581527	0.559116			0.456234	0.631889			0.504633	0.366744	0.498323			0.356515	0.442313	0.480882			0.423449	0.521741	0.755066			0.335335	0.978772
hsa-mir-6129	0.665199	0.44131	0.47392			0.864766	0.722042	0.659511			0.567205	0.649757	0.826044			0.856092	0.755908			0.411341	0.565376			1.10652	0.662997	0.558788			0.704509	0.525825			0.523971	0.616117	0.708978			1.20616	0.625998	0.685311			0.7578	0.705306	0.818079			0.698507	0.541281
hsa-miR-6128	0.365252	0.342484	0.558579			0.272423	0.39746	0.457242			0.424751	0.434728	0.553984			0.594312	0.437325			0.365801	0.546027			0.446987	0.509856	0.3729			0.389638	0.351488			0.48953	0.272534	0.391189			0.370358	0.644322	0.354505			0.417339	0.36146	0.26931			0.403644	0.398424
hsa-mir-6128	0.731092	1.20251	0.658832			0.609382	0.565009	0.503897			0.424751	0.636788	0.476376			0.551325	0.579169			0.996756	0.511285			0.624852	0.614642	0.631414			0.711839	0.520267			0.73197	0.778732	0.616977			0.500506	0.533994	0.446255			0.51819	0.513069	0.474893			0.427096	0.477176
hsa-miR-6127	5.14743	4.90318	5.74183			5.037	4.68434	3.91079			4.31257	4.33423	4.31554			5.18028	5.34207			5.75112	5.27554			6.73187	5.39991	5.00555			3.70057	5.61008			3.76861	6.04655	5.36799			5.45861	5.7383	5.20213			6.40609	5.19711	4.74942			5.58124	5.86861
hsa-mir-6127	0.561539	0.855093	0.569362			0.527832	0.687359	0.53086			0.613826	0.558674	0.579057			0.55037	0.596678			0.48688	0.613244			0.543787	0.626212	0.813637			0.563116	0.692198			0.599803	0.550927	0.698181			0.521721	0.580718	0.755498			0.553391	0.765462	0.53762			0.57928	0.594894
hsa-miR-6126	8.13617	7.7966	5.71394			8.4131	7.07943	6.32845			7.74342	7.564	6.62988			6.26543	6.5927			7.86266	7.26309			7.54735	8.99482	6.13534			7.26778	9.49027			6.20172	9.77242	10.2457			8.96344	9.07344	6.78611			9.79314	8.10955	8.30394			6.36732	7.89355
hsa-mir-6126	1.12132	1.00137	0.910088			1.0032	1.1126	0.832743			1.12738	1.62441	1.37772			0.708513	1.00641			1.27452	0.750476			1.14068	1.17779	0.979438			1.15903	1.79357			1.49987	1.45998	1.00281			1.4379	1.48257	1.21075			1.82881	0.793666	1.07199			1.03466	0.977604
hsa-miR-6125	10.9727	11.1977	11.5279			11.0281	10.6298	10.2335			10.8415	11.112	11.2601			10.9903	10.8268			11.3349	10.9393			11.274	11.3161	10.4562			11.2166	11.372			10.8803	11.5247	11.6507			11.2722	11.494	10.6224			11.7371	11.4387	11.0349			10.6027	11.606
hsa-mir-6125	0.872569	1.50988	1.59804			1.49298	1.53922	1.22877			1.33005	1.39716	1.48904			1.20367	1.59018			1.26184	0.829131			1.47531	1.07193	1.1527			1.34216	2.17881			1.32298	2.76613	1.80207			2.15849	1.61652	1.33621			1.29739	1.3682	0.881446			1.39207	1.53606
hsa-miR-6124	3.78737	4.6306	5.44839			1.09638	4.49615	2.67392			4.4552	4.0208	4.84127			5.23344	3.14673			4.16595	4.95203			5.99372	5.18886	2.42006			4.44488	6.24552			5.04606	6.10396	6.95067			4.31891	5.98624	4.74509			5.33839	5.2591	4.42339			3.16106	5.40252
hsa-mir-6124	1.12248	0.642535	0.674886			0.713277	0.670459	0.701527			1.30286	0.766425	0.816325			0.568352	0.985757			0.65528	0.800122			1.37372	0.768543	0.728161			0.660928	0.75238			1.79521	0.706648	0.799436			0.995725	0.784085	0.730084			0.641061	0.941381	0.760549			1.40552	1.45736
hsa-miR-612	0.855107	0.871745	2.35159			0.347525	0.678498	0.461483			0.798669	1.17069	0.607177			0.811342	0.635615			0.70703	0.590096			2.22441	1.33847	0.55016			0.367338	0.527795			1.32486	0.524946	1.09774			1.35066	0.446365	0.345617			2.94546	0.540942	0.498609			0.443103	1.19612
hsa-mir-612	0.833927	1.49489	1.20029			0.797973	0.655716	1.86187			0.566727	0.91267	0.91791			0.976048	1.1081			1.19312	1.03532			2.32437	0.819651	0.66511			0.851162	0.9236			0.799563	1.17662	0.918853			0.999731	1.43016	0.911032			0.877757	1.0162	0.938036			0.777467	0.865117
hsa-miR-611	0.66963	0.903374	0.678483			0.690159	0.662976	1.22145			0.710782	0.594429	0.690649			0.846154	0.822426			0.680767	0.666977			0.798541	0.724424	1.21338			0.675467	0.636727			0.830926	1.10539	0.687188			0.652998	0.730032	0.657045			0.70655	0.813605	0.576844			0.586207	0.892596
hsa-mir-611	0.985913	1.53672	1.13303			1.13354	1.50311	0.978083			1.73534	0.99135	1.1389			1.31182	1.47976			1.11308	0.736228			2.47353	1.28742	1.13507			1.40087	1.10792			1.5014	2.07954	0.836191			1.16831	1.61652	1.1545			1.50703	1.01917	0.742222			1.15189	1.30965
hsa-miR-610	0.736822	1.06277	0.904962			0.647196	0.633533	0.715656			0.522346	0.662227	0.566602			0.676954	0.68965			0.880287	0.682416			0.596543	0.679631	0.558146			0.674141	0.607545			0.622029	0.860565	0.644436			0.649574	0.631271	0.50285			0.765715	0.640787	0.774634			0.654926	0.633844
hsa-mir-610	1.77484	0.401459	0.422749			0.670063	0.44053	0.398082			0.411362	0.564116	0.417816			0.451782	0.40161			0.332788	0.489709			0.430565	0.499692	0.498003			0.309243	0.499301			0.824412	0.766969	0.401251			0.36228	0.524083	0.875654			0.46963	0.654968	0.650796			0.334889	0.713625
hsa-miR-6090	11.5454	12.0483	12.2678			11.5238	11.8194	11.1751			11.6698	12.1541	12.1575			12.0202	11.9081			12.0919	11.9568			12.6437	12.1985	11.7343			12.1438	12.097			11.5816	12.2154	12.1371			11.7788	12.2656	11.4827			12.4363	12.1972	11.9456			11.5961	12.5156
hsa-mir-6090	2.47433	3.40013	4.04882			1.55438	3.67443	1.37626			2.29606	3.72434	3.91477			4.58229	3.43766			4.1305	3.37034			3.41112	4.18317	3.24129			3.39107	3.79104			2.3969	5.23079	4.57383			4.85849	4.83628	3.41763			5.46844	3.98055	3.2508			1.67475	4.63579
hsa-miR-609	0.698394	0.599901	0.671025			0.725816	0.59817	0.998411			0.611012	0.710699	0.597608			0.696421	0.635401			0.549951	0.741463			0.782935	0.816788	0.671438			0.598694	0.786533			0.521924	0.850042	0.785384			0.744065	0.666551	0.658132			0.802642	0.521091	0.976066			0.728036	0.713274
hsa-mir-609	2.3925	0.504475	0.579958			0.601738	0.897743	0.683443			0.832053	0.789968	0.662788			0.74195	0.651295			0.552368	0.813488			0.664304	0.717288	0.696557			0.740611	0.490197			0.962503	0.667114	0.751591			1.14897	0.625445	0.660242			0.525514	0.709913	0.500244			0.73627	0.556526
hsa-mir-6089-2	6.97168	7.13602	6.7564			6.71054	6.23737	6.1711			6.73386	6.65365	6.45066			6.75646	6.59943			6.8414	6.62848			7.76076	7.58641	6.1813			6.86687	7.25051			6.43259	7.74912	7.70789			6.8821	7.46952	6.24289			7.70997	7.06798	6.83811			6.66783	7.39561
hsa-mir-6089-1	6.97168	7.13602	6.7564			6.71054	6.23737	6.1711			6.73386	6.65365	6.45066			6.75646	6.59943			6.8414	6.62848			7.76076	7.58641	6.1813			6.86687	7.25051			6.43259	7.74912	7.70789			6.8821	7.46952	6.24289			7.70997	7.06798	6.83811			6.66783	7.39561
hsa-miR-6089	11.7471	12.2022	12.3231			11.6821	11.8294	11.4123			11.7722	12.1046	12.1486			12.1271	12.0263			12.16	12.073			12.6109	12.2607	11.7874			12.1727	12.0476			11.7339	12.3658	12.2025			11.9477	12.288	11.6001			12.4058	12.4058	11.8636			11.6685	12.6458
hsa-miR-6088	11.2552	11.4048	11.6601			11.0076	10.966	10.47			11.0696	11.2287	11.382			10.9085	11.0749			11.3178	11.1523			11.9555	11.1838	10.4734			11.3473	11.1844			11.1308	11.4373	11.2872			11.0741	11.6139	10.7511			11.8146	11.4412	11.2008			11.0058	11.9523
hsa-mir-6088	0.505377	0.508325	0.62309			0.654087	0.596296	1.05477			0.650192	0.645982	0.755219			0.490319	0.632867			0.827274	0.689974			0.406643	0.748469	0.831014			0.534683	1.00634			0.480416	0.744721	0.762035			0.67092	1.03028	0.484863			0.626674	1.36476	0.593929			0.450754	1.61952
hsa-miR-6087	12.113	12.3176	11.9402			11.7754	11.6297	11.6067			11.8424	12.084	11.6363			11.4342	11.7531			12.1891	12.0785			12.4055	11.6682	11.5495			12.0636	12.1008			12.0699	12.422	11.8843			12.2222	12.3818	11.5804			12.3783	12.2768	12.0104			12.0925	12.7259
hsa-miR-6086	1.56621	4.78616	5.07936			1.62624	4.10132	1.19207			2.0823	1.82336	2.99582			3.32062	3.41072			3.48565	2.86148			6.26375	2.13135	2.20409			1.39481	3.7952			3.87184	3.40148	1.29972			2.88008	2.35733	3.25858			3.35853	2.2236	1.57208			2.46965	3.96275
hsa-mir-6086	0.682392	1.59215	0.893739			0.682991	0.813241	0.742143			0.678551	0.640851	0.826044			0.661512	0.840863			0.685408	0.645287			0.622329	0.728927	0.602935			0.838459	0.678322			0.824854	0.498357	0.66603			0.611094	0.585919	0.494899			0.613488	0.744341	0.576844			0.631013	0.511682
hsa-miR-6085	8.14689	8.22326	7.52261			8.44853	6.48263	7.44321			7.16006	7.60126	6.83925			6.78334	6.76723			7.67389	7.74388			8.04258	8.12861	6.47664			7.50445	8.74938			7.08935	9.57351	8.54862			8.76681	9.19699	6.99081			8.29357	7.9952	8.39771			7.47905	8.72015
hsa-mir-6085	0.473334	0.449028	0.270317			0.262166	0.299656	0.445702			0.319518	0.417725	0.410235			0.578765	0.418643			0.354261	0.432166			0.63391	0.41466	0.477122			0.520666	0.438769			0.536595	0.548049	0.493097			0.521721	0.634767	0.425841			0.377886	0.364827	0.300314			0.407011	0.424878
hsa-miR-6084	0.700811	1.45966	0.92508			1.46363	1.26597	1.02479			0.92466	1.61747	1.29994			1.21033	1.18787			1.33329	1.72994			1.9989	1.75035	1.06141			3.3737	1.10585			0.940689	1.97531	2.32602			1.04737	1.36534	1.67215			1.83025	0.811145	1.10815			1.11435	2.40959
hsa-mir-6084	1.86907	2.04555	1.42973			2.37138	1.5558	1.3721			1.58399	2.23904	1.35165			1.23107	1.33723			1.62623	1.46303			1.40909	1.38551	1.17712			1.56094	2.15004			1.49253	2.34598	1.5171			1.65833	2.68026	1.49631			1.90761	1.66325	1.46766			1.55428	1.89177
hsa-miR-6083	0.496006	0.633121	0.53799			0.83197	0.582128	0.713569			0.60367	0.63508	0.664489			0.846544	0.582256			0.591181	0.480554			1.05608	0.54984	1.12761			0.535285	0.564334			0.862887	0.768125	0.611409			0.477413	0.680767	0.469303			0.572408	0.731673	0.63993			0.663477	1.09802
hsa-mir-6083	0.60732	1.46596	1.20275			1.00836	1.00316	0.785586			0.720732	0.67193	0.676014			1.53743	0.719865			1.0296	0.92284			0.672446	0.789894	0.734274			0.868268	1.03578			0.735235	0.791603	0.931161			0.786851	0.934098	0.880175			1.02684	0.911747	0.860744			0.837035	0.801725
hsa-miR-6082	0.720751	0.530021	0.533806			0.565733	0.889942	0.58825			0.712173	0.721431	0.581924			0.601994	0.521905			0.58849	0.695944			0.680512	0.800829	0.630004			0.660069	0.614106			0.47829	0.629095	0.60047			0.652655	0.554737	0.983793			0.922966	0.668626	0.90239			0.575768	0.704401
hsa-mir-6082	0.730575	0.810694	0.992225			0.779879	0.740615	0.667289			0.878322	0.775263	0.635244			0.96491	0.680951			0.656713	0.845181			1.25336	0.688101	0.766259			0.836196	0.730045			0.573267	0.712675	0.651335			0.616324	0.843124	0.685311			0.674551	0.722044	0.739476			0.550843	0.796403
hsa-miR-6081	0.794517	0.798994	0.772513			0.943175	0.664961	0.973107			0.577224	0.913742	0.781027			0.888586	0.640874			0.552368	0.92106			0.698554	0.903858	0.883561			0.624569	0.904736			0.885794	0.738929	0.708735			1.34782	0.817559	0.820856			0.805059	0.666072	0.591106			0.65808	0.711982
hsa-mir-6081	0.631247	0.635823	0.511581			0.703721	0.905994	0.808116			1.896	0.679538	0.762123			0.671456	0.707186			0.578991	0.754684			0.693996	1.42286	0.656947			0.777648	0.806696			0.916035	0.641803	0.584489			0.602141	0.618661	0.741552			0.703249	0.586015	0.641818			0.828842	0.665452
hsa-miR-6080	0.552174	0.804499	1.37168			0.628835	0.497804	0.51012			0.510024	0.461723	0.444013			1.42019	0.593592			0.685138	0.842491			1.59625	0.523568	0.614342			1.55028	0.754806			0.796633	0.657897	0.540515			0.525447	0.792313	0.532294			0.648869	0.540943	0.602037			0.674858	0.853026
hsa-mir-6080	1.23511	2.06797	1.45067			1.34158	1.31885	0.984568			1.50245	1.60069	1.13341			1.34824	1.24096			1.47448	1.23787			1.49949	1.4668	1.60125			1.33456	1.40958			1.28262	2.2601	1.44402			1.68383	1.44018	0.928586			2.39477	1.85034	1.20709			1.18182	2.06108
hsa-miR-608	0.881373	1.20527	1.39435			0.874602	0.75502	1.30886			1.16343	0.896751	0.948038			0.708427	0.8098			0.920002	0.983142			1.23416	1.25686	1.69381			0.876893	1.06316			0.684865	1.64262	1.41493			1.35045	1.0181	0.824053			0.923236	0.969333	0.792287			1.01005	1.29876
hsa-mir-608	0.536123	0.497365	0.438553			0.597051	0.646696	0.509068			0.595413	0.871204	0.549527			0.494539	0.552989			0.49859	0.637667			0.571253	0.591171	0.676226			0.568993	0.474739			0.830144	0.48995	0.753899			0.561278	0.550449	0.611929			0.569366	0.594852	0.575675			0.336391	0.487172
hsa-miR-6079	0.36452	0.602319	0.488421			0.728799	0.539817	0.567895			0.590835	0.695764	0.54117			0.463375	0.53002			0.487552	0.74302			0.424944	0.651292	0.889992			0.552149	0.633667			0.474095	0.708835	0.751591			0.409816	0.573301	0.431165			0.65068	0.529329	0.518422			0.510791	0.345356
hsa-mir-6079	0.769698	0.685802	0.630014			0.769141	0.589328	0.874082			0.886973	0.735052	0.745932			0.558477	0.773607			0.402651	0.708868			0.567155	0.744854	0.800517			0.653099	0.810506			0.528968	0.760543	0.683417			0.460984	0.771469	0.736479			0.71848	0.761702	0.639884			0.472626	0.630386
hsa-miR-6078	0.553675	0.508233	0.630014			0.711601	0.457165	0.528043			0.456093	0.516434	0.661694			0.725139	0.541625			0.586871	0.495837			0.496451	0.54984	0.475724			0.522965	0.616181			0.653239	0.639062	0.668982			0.593657	0.702631	0.498374			0.487661	0.654386	0.550382			0.58721	0.706973
hsa-mir-6078	0.480092	0.53965	0.446498			0.730328	0.612611	0.503737			0.475741	0.532078	0.528054			0.346421	0.433368			0.395389	0.545626			0.401844	0.443785	0.490226			0.499192	0.502532			0.486635	0.397745	0.418024			0.436753	0.470224	0.431165			0.457832	0.5332	0.545346			0.30451	0.355002
hsa-mir-6077-2	0.573686	0.330078	0.424339			0.451262	0.452827	0.438256			0.486269	0.515828	0.526053			0.413615	0.410865			0.419494	0.489643			0.413615	0.944551	0.34947			0.391922	0.603708			0.318625	0.563444	0.485474			0.417732	0.604834	0.426928			0.501662	0.434161	0.493141			0.392101	0.487178
hsa-mir-6077-1	0.573686	0.330078	0.424339			0.451262	0.452827	0.438256			0.486269	0.515828	0.526053			0.413615	0.410865			0.419494	0.489643			0.413615	0.944551	0.34947			0.391922	0.603708			0.318625	0.563444	0.485474			0.417732	0.604834	0.426928			0.501662	0.434161	0.493141			0.392101	0.487178
hsa-miR-6077	0.469332	0.672111	0.631544			0.592021	0.827638	0.793972			0.591107	0.840934	0.827973			0.664826	0.521999			0.423406	0.694107			0.782632	0.699595	0.570164			0.675467	1.09145			0.585655	1.0195	0.98728			0.851916	0.714264	0.510162			0.568447	0.654065	0.660105			0.512115	1.0627
hsa-miR-6076	0.827449	0.623225	1.12115			1.07566	0.864751	0.66117			1.31752	0.716127	0.920481			0.938596	0.827265			1.36538	0.800889			3.86758	0.930354	0.92769			0.994932	2.03014			1.33141	0.840719	0.751591			1.19957	1.06102	0.906996			1.08877	0.728917	0.696326			1.34	1.13934
hsa-mir-6076	0.745908	0.753283	0.536819			0.695317	0.671902	0.701892			0.848514	0.553913	0.670182			0.665956	0.652433			0.579009	0.766979			0.642483	0.544545	0.639497			0.662495	0.6236			0.690855	1.29996	0.59573			0.611793	0.631035	0.621242			0.753047	0.682908	0.561246			0.556874	0.720882
hsa-miR-6075	3.50041	5.88168	4.70208			4.37141	4.77691	3.81321			2.1246	4.45784	5.23457			4.89469	4.41526			5.43086	5.22841			5.60475	4.55408	4.5776			5.61454	5.46242			4.1309	6.03378	6.55822			5.37803	6.49345	3.34172			6.45182	5.90635	5.54012			2.60846	5.91252
hsa-mir-6075	0.878154	0.934527	0.642321			0.835199	1.15186	0.83965			0.872263	0.92772	1.28511			1.02262	1.47898			1.02425	1.08105			1.23327	0.755233	0.85078			0.872922	0.983293			0.717822	0.972712	1.04494			0.974452	1.11673	0.878931			0.984935	1.32087	0.977731			0.752127	1.27475
hsa-miR-6074	1.47584	0.642212	0.57245			0.502075	0.646338	0.719071			0.457721	0.54369	0.487576			0.686709	0.454734			0.485136	0.470941			1.25206	0.501197	0.474558			0.732179	0.446841			0.438372	0.669739	0.553382			0.691473	0.573101	0.54984			0.563713	0.519869	0.67658			0.63247	0.464624
hsa-mir-6074	1.38581	0.768669	1.31092			1.1313	1.15813	1.12545			1.18618	1.03353	1.3969			0.986745	1.38946			1.0304	1.0671			1.04054	1.30931	1.04577			1.13066	0.979984			1.02362	0.926272	1.53769			1.0533	1.06631	1.19981			1.18803	1.133	1.04825			1.14915	1.14767
hsa-miR-6073	0.470518	0.480338	0.527115			0.719316	0.432354	0.633472			0.616637	0.809559	0.720473			0.608428	0.543918			0.474408	0.434355			0.634796	0.917502	0.526976			0.535313	0.480617			0.435288	0.460343	0.621879			0.607345	0.653995	0.569312			0.473158	0.710842	0.576483			0.774421	0.45975
hsa-mir-6073	0.596728	0.523668	0.474486			0.54391	0.6613	0.488522			0.445424	0.694538	0.63556			0.411717	0.652433			0.500219	0.485687			0.767145	0.448544	0.582711			0.435472	0.534475			0.678732	0.537029	0.557308			0.638539	0.445667	0.572242			0.471957	0.557929	0.555129			0.695977	0.424415
hsa-miR-6072	0.749968	0.570154	0.77495			0.992139	0.732221	0.805033			0.666542	0.894365	0.784656			0.683299	0.881207			0.504905	0.824296			0.876401	0.779319	1.47365			0.795306	1.33997			0.880424	0.952345	0.765243			0.922163	0.774578	0.650803			0.919923	0.813605	1.32158			0.912917	0.775194
hsa-mir-6072	1.59527	1.17508	1.3809			1.04445	0.961073	0.932458			0.962803	0.827472	0.835747			0.898363	1.00395			1.02658	1.27265			0.818961	1.21933	0.837815			0.841414	0.983292			0.837458	0.960517	1.18117			0.704098	0.719738	0.82098			1.00047	1.12403	0.909966			0.926471	0.634217
hsa-miR-6071	0.695832	0.783115	0.838363			0.687288	0.774396	0.793972			0.546696	0.622538	0.632273			0.586722	0.723706			0.63432	0.69422			0.839657	0.783597	0.629165			0.717805	0.704516			0.540865	0.819801	1.40221			0.680628	0.859279	0.701977			0.758063	0.923939	0.679338			0.682751	0.717392
hsa-mir-6071	0.907126	0.940075	0.899461			1.25207	1.0362	1.199			0.97526	0.970365	1.22165			0.962814	0.984386			0.729629	0.959032			1.13004	1.27842	1.08954			0.851874	1.44197			1.15268	1.43743	0.885976			0.971379	1.20328	0.985133			1.19978	1.11796	1.28456			1.13391	0.847879
hsa-miR-6070	0.632041	0.628279	0.762393			0.650352	0.808136	0.684503			0.757563	0.821414	0.638323			0.753136	0.68039			0.562067	0.717253			0.810438	0.658384	0.685751			0.675467	0.777705			0.619138	0.765899	0.901432			0.747083	0.904404	0.658384			0.580722	0.608017	0.715003			0.646541	0.739208
hsa-mir-6070	1.07606	0.830966	0.928119			1.04677	1.02873	0.958623			0.888213	1.06415	1.4042			1.00194	1.08947			1.04495	1.74313			0.938535	1.19011	0.997662			1.12508	1.34904			0.8037	1.22454	1.87634			1.01936	1.44833	1.26655			1.23449	1.0908	1.35794			1.08234	1.01967
hsa-miR-607	0.771411	0.663524	0.671239			0.671676	0.501915	0.876467			0.840827	0.643646	0.685597			0.533469	0.782262			0.499543	0.75604			0.655904	0.802414	0.634131			0.798994	0.797793			0.63621	0.678164	0.831787			0.926413	1.08213	0.556005			0.671089	0.554015	0.905925			0.634016	0.604074
hsa-mir-607	1.1855	0.834386	1.01032			1.02144	1.10058	0.92417			1.09158	0.936411	0.964685			0.904177	1.00476			0.947362	0.854661			0.927899	0.995197	0.842835			1.14764	1.04161			0.885762	0.822478	1.16501			0.936071	1.04282	1.09824			0.952372	1.18032	1.00145			1.00704	0.978238
hsa-miR-6069	2.91541	2.89322	3.11513			3.88221	2.22923	2.10701			1.98012	3.34806	2.29156			3.75932	2.37064			3.14355	2.93224			2.53591	4.9703	3.33354			2.53597	4.87629			1.42525	4.52295	3.50201			3.34755	3.66634	4.24947			4.95145	2.51708	3.73981			2.38245	3.6505
hsa-mir-6069	0.485288	1.08698	0.500725			0.518083	0.53816	0.608956			0.481605	0.508134	0.603231			0.582397	0.52007			0.535719	0.568821			0.460651	0.572212	0.715318			0.506427	0.570044			0.47504	0.765587	0.521079			0.529212	0.650798	0.541241			0.630511	0.561109	0.533072			0.730569	0.593394
hsa-miR-6068	7.46961	7.27204	6.42267			7.59152	6.54625	5.66284			7.09091	6.48084	7.3415			6.72157	6.55787			7.2671	6.87209			7.35303	7.7181	6.02692			7.46763	6.94883			6.13855	8.19238	8.89654			7.15013	7.93826	6.85784			9.18707	7.65056	7.32554			5.11238	7.76142
hsa-mir-6068	0.793798	0.893928	0.789074			1.05122	0.804017	1.01137			0.857116	0.924697	0.826044			0.806182	0.885084			0.740035	0.80877			1.02608	1.08392	1.02093			0.807999	0.968456			0.861551	0.909113	1.83453			0.762651	1.02568	0.914109			1.13169	1.03906	0.966426			0.724133	1.18243
hsa-miR-606	1.01922	0.768202	0.777182			0.850032	0.652731	0.484566			0.740438	0.847267	0.651168			0.63733	0.735062			0.672861	0.896336			0.862131	0.720139	0.931841			0.571645	1.08346			0.634043	0.990595	0.802415			0.977889	0.726116	0.748102			0.524113	0.795538	0.889151			0.711282	0.559068
hsa-mir-606	0.702822	0.577567	0.753914			0.639306	0.67143	1.0006			0.984176	0.976238	0.59019			0.686458	0.52268			0.556298	0.666505			0.472562	0.697193	1.80267			0.809126	0.682414			0.804634	0.554929	1.53821			0.864529	0.706887	0.806825			0.768342	0.582878	0.641345			0.604544	0.579301
hsa-miR-605-5p	0.37207	0.440992	0.492366			0.756679	0.370856	0.830047			0.459057	0.820216	0.628471			0.730537	0.625578			0.49175	0.607796			0.403151	1.02374	0.344018			0.643841	1.94524			0.794	0.500274	0.751591			0.460776	1.06102	0.583166			0.543291	0.731528	0.622291			0.695977	0.968975
hsa-miR-605-3p	0.680767	0.45885	0.627609			0.828708	0.533786	0.525563			0.616117	0.602642	0.588431			0.491966	0.475486			0.579334	0.649326			0.479124	0.637246	0.514138			0.537008	0.565341			0.61822	0.695264	0.577617			0.657005	0.637378	0.608022			0.441618	0.466245	0.627888			0.622544	0.747663
hsa-mir-605	0.688177	0.658151	0.592139			0.587357	0.552133	0.550382			1.26993	0.625681	0.91016			0.525751	0.467487			0.590805	0.369651			0.527141	0.798398	0.595232			0.477255	0.502842			0.945097	0.43173	0.551146			0.507312	0.565792	0.537543			0.516564	0.656136	0.736695			0.621558	0.507585
hsa-miR-604	0.585528	0.651328	0.663338			0.661681	0.66971	0.698196			0.854693	0.559165	0.594502			0.576326	0.85546			0.899882	0.532981			0.515092	0.568614	0.660066			0.563124	0.805084			0.456647	0.803908	0.735092			0.653154	0.74279	0.613555			0.64324	0.601301	0.758985			0.759761	0.527714
hsa-mir-604	0.918216	1.08698	0.630014			1.08405	0.575989	0.864056			0.728208	0.662625	0.838223			0.818442	0.581091			0.552368	0.722895			0.675124	0.746728	0.614068			0.652038	0.617752			0.914988	0.73395	0.942607			0.557842	0.882112	0.71734			1.07011	0.673916	1.20978			0.607881	0.531667
hsa-miR-603	2.15086	4.49925	2.24968			2.81705	0.962787	0.824693			2.5545	0.579026	2.17625			1.83602	0.648937			3.97514	1.11918			2.94647	0.680327	1.51232			0.805955	1.62294			4.53873	1.78625	0.646283			1.99432	0.74264	1.07184			0.835788	0.651417	1.12014			3.21112	0.811393
hsa-mir-603	0.681878	0.701616	0.575281			0.826695	0.623551	0.821963			0.65869	0.694222	0.642747			0.593114	0.677695			0.801169	0.724417			0.66004	0.591302	0.546493			0.854207	0.708084			1.10168	0.644829	0.729849			0.568129	0.674699	0.526405			0.664423	0.558746	0.910078			0.721096	0.419773
hsa-mir-603	0.837922	0.701558	0.780425			0.743161	0.609214	0.880453			0.676581	0.694164	0.608387			0.591775	0.677637			0.667897	0.636688			0.676202	0.686471	0.546435			0.690728	0.661823			1.10163	0.644771	0.729792			0.679944	0.674641	0.603008			0.56672	0.558688	0.910021			0.655902	0.419716
hsa-miR-602	2.11152	2.46466	4.17211			1.97899	3.21436	2.83083			3.36288	3.88256	3.32274			2.96485	3.47813			2.79901	2.37201			2.87945	4.63252	2.98115			4.48153	4.48613			3.70219	5.36804	4.7861			4.12177	5.06495	3.5169			4.98531	4.11846	1.57575			1.87992	4.61835
hsa-mir-602	0.496659	0.727809	0.788918			0.615115	0.769669	0.599384			0.536527	0.741175	0.585023			0.641255	0.77435			0.626353	0.63289			0.674076	0.562878	1.29581			0.749453	0.555737			0.703293	0.51552	0.658475			0.607118	0.669922	0.56516			0.618028	0.521091	0.771327			0.649175	0.561849
hsa-miR-601	0.820855	0.783861	0.673959			0.724922	0.710569	0.745965			0.734764	0.622538	0.77896			1.01403	0.718474			0.769565	0.805452			0.841816	0.899899	0.842835			1.12753	0.793715			0.724943	0.876047	0.655262			0.836368	0.755284	0.777797			0.897257	0.691456	0.884817			0.614702	0.638668
hsa-mir-601	0.817565	0.557323	0.957715			0.750759	0.818601	1.113			0.81457	0.714788	0.756181			0.69462	0.777622			0.571945	0.791599			1.05414	0.620408	0.687185			1.07722	0.869725			0.788046	0.65337	0.814283			0.911613	0.536952	0.804639			0.82574	0.774736	0.838103			0.871422	0.861731
hsa-miR-600	0.63497	0.504475	0.759918			0.572073	0.861187	0.793972			0.64756	1.25033	0.664489			0.907716	0.826418			0.495095	0.920491			0.685801	1.38565	1.05622			0.829789	0.624358			0.602237	0.753124	0.619967			0.946528	0.623954	0.720789			0.552043	0.693699	1.3343			0.625665	1.02075
hsa-mir-600	0.549057	0.482191	0.52393			1.01067	0.480807	0.633472			0.496368	0.599857	0.605657			0.372718	0.517003			0.582453	0.643661			0.527442	0.746044	0.453388			0.476437	0.725348			0.394064	0.576596	0.778571			0.706688	0.613919	0.490143			0.43839	0.559411	0.730677			0.550333	0.447385
hsa-miR-599	0.861664	0.48854	0.496921			0.644937	0.549812	0.633472			0.516654	0.503862	0.712266			0.732376	0.496308			0.421969	0.644731			0.715067	0.66272	0.81123			0.508835	0.560038			0.574814	0.66386	0.637813			0.462431	0.631509	0.732752			0.64499	0.687788	0.546015			0.47575	0.50549
hsa-mir-599	1.05929	0.941316	0.965183			1.01165	1.12542	1.08852			0.912813	1.32826	1.01943			0.879418	0.954303			0.970384	1.33362			1.0047	1.21737	0.842835			1.11288	1.03418			0.656201	0.967756	1.01494			0.885456	1.03069	0.924635			0.953633	1.01074	0.940311			1.19686	0.804609
hsa-miR-598-5p	0.152271	0.363764	0.409401			0.214677	0.300428	0.280239			0.319518	0.264878	0.403664			0.370722	0.389332			0.506495	0.741869			0.893543	0.445251	0.311174			0.21415	0.469109			0.307947	0.606939	0.35815			0.409487	0.356515	0.270045			0.495198	0.288407	0.672727			0.342753	0.390159
hsa-miR-598-3p	1.19752	1.19724	1.24992			0.963764	1.18093	1.06767			1.12648	1.01695	1.31229			1.15827	1.1852			0.907567	1.13635			0.914993	1.39756	1.29709			0.954038	1.09276			0.792709	1.32875	1.46951			1.161	1.10872	1.11823			0.967599	1.09796	1.09334			0.824612	0.733846
hsa-mir-598	0.921805	0.647512	0.819457			0.954252	1.02628	0.757651			0.734973	0.86851	0.826044			1.06869	0.711831			0.605114	0.7312			0.71085	0.731983	0.670292			0.999703	0.57755			0.660774	0.700469	0.924819			0.833304	0.720116	1.00278			0.710177	0.919438	1.04694			0.93134	0.686964
hsa-miR-597-5p	0.389028	0.584004	1.13851			0.542079	0.739371	0.518847			0.466817	0.592811	0.662991			0.57278	0.525554			0.438671	0.481498			0.700593	0.669799	0.648064			0.537008	0.565341			0.478102	0.509807	0.764103			0.489345	0.643722	0.436649			0.623241	0.900933	0.792287			0.565525	0.852496
hsa-miR-597-3p	0.92718	0.510014	0.568972			0.691916	0.801479	0.658084			0.467036	0.596423	0.673438			0.592654	0.672456			0.459987	0.666977			1.07031	0.671825	0.558336			0.69233	0.886936			0.540951	0.595656	0.957177			0.57173	0.569822	0.613555			0.979348	1.08277	0.777664			0.549553	0.639721
hsa-mir-597	0.765898	0.703833	0.659756			1.04258	0.881182	0.881525			0.877512	0.661026	0.735606			0.749584	0.652433			0.71644	0.670255			0.57992	0.684333	0.725783			0.67449	0.704516			0.578337	0.785849	0.749379			0.794801	0.910986	0.679993			0.796055	0.857538	0.994857			0.697373	0.715915
hsa-miR-596	0.802077	1.1203	0.761411			0.586512	0.833206	0.633472			0.87869	0.59241	0.59816			0.614856	0.730236			0.842631	0.741362			0.804832	0.891696	0.52071			0.74457	1.22945			0.643707	0.746715	0.751591			0.622235	1.95359	0.620098			0.592164	0.463164	0.704063			0.509451	0.56521
hsa-mir-596	0.964617	0.696072	0.640795			0.681991	0.688426	0.876556			0.704665	0.790323	0.554092			0.491628	0.587224			0.52742	0.608516			1.04197	0.841229	0.684708			0.641819	0.502469			0.467923	0.524946	0.813834			0.439368	0.532467	0.876081			0.623014	0.36809	0.576844			0.695977	0.784119
hsa-miR-595	0.53984	0.80843	1.2875			0.985234	0.673359	0.617426			0.522643	0.908241	0.755582			0.979373	1.06373			0.715905	0.741362			1.19642	0.593001	0.65704			0.846025	0.74388			0.892264	1.01371	0.711277			1.06395	0.954501	0.742571			1.67961	0.648793	0.589973			0.642762	1.20907
hsa-mir-595	0.379788	0.496638	0.501983			0.584839	0.470783	0.51682			1.02031	0.418204	0.720983			0.564632	0.547372			0.537939	0.563208			0.66169	0.620203	0.672621			0.521458	0.512688			0.459468	0.710365	0.561011			0.422677	0.515309	0.94786			0.447699	0.419463	0.572948			0.571724	0.4844
hsa-miR-593-5p	0.681415	1.20032	0.762453			0.559155	0.768094	1.37873			2.09027	1.01781	0.826044			0.661639	0.661361			0.734418	0.74917			0.798604	1.13902	0.669971			0.675467	0.767838			1.32367	0.67564	0.847895			1.12009	0.954947	0.688378			1.11401	0.958622	0.713346			1.54546	0.78384
hsa-miR-593-3p	0.475188	0.775438	0.958699			0.810096	0.573061	1.246			0.651376	0.532081	0.455861			0.562471	0.653068			0.840028	0.512544			0.817175	0.620408	0.646211			0.45391	0.565341			0.536595	0.484117	0.628776			1.05077	0.663857	0.536161			0.491027	0.583596	0.57064			0.530055	0.4844
hsa-mir-593	0.50874	0.653823	0.589358			0.710244	0.721209	0.633809			0.794551	0.584624	0.664489			0.461615	0.511583			0.601834	0.716021			0.667943	0.685719	0.50571			0.708614	0.513018			0.855757	0.644505	0.983292			0.526353	0.629083	0.566538			0.941332	0.591464	1.19006			0.570698	0.866776
hsa-miR-592	0.922499	0.79775	0.780403			0.861136	0.6067	0.93379			0.720565	1.58564	0.549577			0.974333	0.718197			0.6397	0.738768			0.914993	0.650743	0.741068			0.91247	0.80466			0.767764	0.832242	0.797966			0.948952	0.779975	0.869348			0.627811	0.632824	0.738358			0.780561	0.703858
hsa-mir-592	0.420882	0.4445	0.268186			0.603919	0.693929	0.571061			0.386842	0.474057	0.7276			0.496797	0.431343			0.570918	0.571566			0.508658	0.573268	0.631414			0.450147	0.483083			0.438372	0.672468	0.46953			0.48743	0.47131	0.504694			0.522998	0.552424	0.713948			0.781538	0.4844
hsa-miR-591	0.68187	0.600836	0.625143			0.761516	0.698526	0.813292			0.826645	0.661414	0.809407			0.678876	0.6516			0.632084	0.60183			0.6536	0.79794	0.642466			0.579332	0.794208			0.536595	0.714166	0.665332			0.771772	0.69795	0.769932			0.654177	0.745958	0.597864			1.11383	0.576995
hsa-mir-591	0.786899	1.02639	0.626341			0.88457	0.765762	1.02565			0.756696	0.898368	0.635745			0.770539	0.663941			0.649165	0.749948			0.628357	0.889916	0.874048			0.638093	0.605449			0.745125	1.21534	1.13433			0.599519	0.725402	0.881549			0.921873	0.742403	0.646517			0.679652	0.672499
hsa-miR-590-5p	0.666586	0.309632	0.469201			0.73673	0.612603	0.563369			0.436767	0.554074	0.477716			0.55037	0.579702			0.374192	0.654915			0.575619	0.921507	0.43756			0.450816	0.499858			0.405317	1.12029	0.48568			0.397642	0.655569	0.744943			0.460633	0.466463	0.70145			0.307411	0.438658
hsa-miR-590-3p	0.329302	0.368734	0.266865			0.665231	0.338645	0.388917			0.377953	0.486861	0.45771			0.453393	0.460045			0.320687	0.384615			0.383035	0.608275	0.41864			0.324299	0.382134			0.265855	0.439362	0.449624			0.418448	0.397907	0.268209			0.320436	0.407273	0.393637			0.478396	0.395877
hsa-mir-590	0.771138	0.503566	0.478376			0.718488	0.611499	0.594912			0.472899	0.628588	0.590662			0.524039	0.607605			0.558882	0.628868			0.649383	0.62805	0.633428			0.498899	0.646514			0.576694	0.562312	0.922565			0.581625	0.530859	0.545791			0.534315	0.511312	0.824413			0.501954	0.552985
hsa-miR-589-5p	0.54437	0.606355	0.649278			0.798815	0.577347	0.620589			0.749649	0.533146	0.766104			0.618154	0.602811			0.673709	0.684935			0.367524	0.50117	0.788948			0.697546	0.501954			1.0378	0.567314	0.528478			0.465549	0.549539	0.42933			0.516564	0.666833	0.527221			0.671126	0.439185
hsa-miR-589-3p	0.748333	0.473573	0.41659			0.522928	0.71298	0.559359			1.31966	0.841595	0.616287			0.436662	1.55471			0.661099	0.741362			0.706752	1.69366	1.55883			0.61137	0.945173			1.59004	0.571942	0.890123			1.21483	0.669976	0.660286			0.803037	0.619412	1.21847			0.625312	0.666955
hsa-mir-589	0.701835	0.6286	0.50989			0.569825	0.47088	0.859285			0.706995	0.546919	0.641506			0.667866	0.572284			0.453523	0.744034			0.555193	0.699661	0.606737			0.625801	0.802358			1.2495	0.457069	0.61825			0.784424	0.561756	0.685311			0.446217	0.555906	0.923615			0.795168	0.532375
hsa-miR-588	0.695125	0.644773	0.534022			0.751864	0.575545	0.556739			0.6702	0.58132	0.627723			0.637248	0.526231			0.627728	0.616657			0.640608	0.799001	0.707021			0.729985	0.564846			0.583726	0.690227	0.645291			0.764914	0.595937	0.578753			0.602536	0.605744	0.682294			0.606189	0.721875
hsa-mir-588	0.490769	0.51881	0.424888			0.454411	0.480807	1.51468			0.508737	0.660472	0.560993			0.422945	0.486107			0.359142	0.56408			0.433503	0.587774	0.489496			0.515189	0.47816			0.279528	0.39091	0.634249			0.437436	0.595937	0.581479			0.479656	0.548554	0.640234			0.390076	0.433787
hsa-miR-587	0.374447	0.844338	0.425779			0.416476	0.324838	0.528003			0.775506	0.52007	0.506499			0.624629	0.389499			0.364587	0.468257			0.393845	0.502624	0.503709			0.404212	0.462524			0.438372	0.625648	0.448657			0.378408	0.492523	0.518432			0.583386	0.743487	0.748068			0.419355	0.4844
hsa-mir-587	0.684814	0.590185	0.575779			0.651765	0.63546	0.690473			1.0318	1.08251	0.77966			0.722041	0.725501			0.669601	0.678931			0.589101	0.735578	0.592704			0.716282	0.904121			0.678441	0.930597	0.723031			0.58678	0.803774	0.800481			0.634267	0.578092	0.640907			0.831005	0.829163
hsa-miR-586	0.640792	0.451667	0.697672			0.813302	0.806083	0.621849			0.536527	0.694107	0.720579			0.726114	0.797177			0.552368	0.741362			0.639755	0.583695	0.631414			0.749086	0.573073			0.483484	0.607454	0.915616			0.633436	0.655462	0.667867			0.693096	0.585176	0.576844			0.482329	0.778684
hsa-mir-586	0.569643	0.49899	0.525731			0.684472	0.456984	0.527906			0.299796	0.427824	0.601955			0.55037	0.463166			0.502138	0.714319			0.435277	0.620408	0.961871			0.5268	0.702973			0.583114	0.57222	0.436977			0.499951	0.509516	0.568116			0.7059	0.441531	0.526048			0.393199	0.436274
hsa-miR-585-5p	1.198	0.943797	1.00356			0.85765	1.09482	0.828994			2.75722	0.828286	1.0834			0.795413	1.64637			0.819251	1.32428			1.32915	1.54293	1.66597			0.711777	0.846974			1.72632	1.23755	1.19838			1.74015	0.944067	1.13427			0.899053	1.04715	0.95035			1.6965	0.974812
hsa-miR-585-3p	0.659322	0.829326	0.826367			0.739249	0.638287	0.732075			0.750147	0.631154	0.730988			0.805074	0.623313			0.59629	0.741362			0.770691	0.884199	0.760529			0.716106	0.853738			0.693076	0.657056	0.759445			0.788052	0.711672	0.68371			0.819966	0.621353	0.78976			0.63751	0.931929
hsa-mir-585	0.700811	0.703833	0.784885			0.852121	0.735961	0.633472			0.910593	0.661859	0.620924			0.669451	0.545702			0.733159	0.636578			0.737875	0.717442	0.681534			0.714789	0.868716			1.03056	0.745395	0.752471			0.654119	0.643257	0.718161			0.805059	0.531347	0.616165			0.796596	0.619845
hsa-miR-584-5p	1.66164	1.75249	1.05652			0.885386	4.47034	5.47157			0.823609	1.47166	0.943662			1.87336	1.30618			5.08981	5.90097			1.39918	1.06596	4.27372			2.84225	3.83324			1.09458	1.41628	1.33518			1.4853	1.56596	1.82894			2.39435	4.02585	2.50266			1.21999	1.44306
hsa-miR-584-3p	0.668407	0.646811	0.724871			0.809877	0.668467	0.72275			0.857002	0.622538	0.735405			0.63804	0.652433			0.805137	0.885351			0.806396	0.786913	0.632343			0.620179	0.770966			0.953392	0.941606	0.685595			1.23784	0.595937	0.724549			0.827407	0.606544	0.742884			1.4043	0.721875
hsa-mir-584	0.7291	0.895702	0.753914			0.829304	0.917987	1.88233			1.05721	1.02737	1.13385			0.7209	0.875443			0.608807	0.829131			0.69001	1.8225	1.40313			1.07993	1.14963			0.513066	0.921469	1.29972			0.744582	0.975973	0.958673			0.785118	1.4078	1.10815			1.00388	0.817665
hsa-miR-583	0.948089	1.10331	0.709533			0.641155	0.693224	0.582184			1.3348	0.590288	0.61853			0.570075	0.748279			0.563817	0.608878			0.698554	0.735925	0.695326			0.703188	0.580401			0.789866	0.735502	0.830038			0.654656	1.03991	0.581723			0.55032	0.616938	0.806947			0.702728	0.638816
hsa-mir-583	0.408529	0.889531	0.545819			0.410612	0.578188	0.481282			0.528765	0.372025	0.464589			0.42044	0.62276			0.600502	0.570947			0.633645	0.538881	0.590866			0.669966	0.489437			0.684865	0.483211	0.543318			0.461393	0.478801	0.652529			0.737344	0.623781	0.757002			0.819441	1.01133
hsa-miR-582-5p	1.04543	0.563523	0.533485			0.658757	0.653603	0.793972			0.553964	0.7927	0.6081			0.583657	0.47975			0.413203	0.732054			0.628662	0.812634	1.26385			0.635147	0.704516			0.541259	0.530538	0.561911			0.543457	0.704967	0.674424			0.615492	0.654968	0.713948			0.561302	0.501837
hsa-miR-582-3p	0.493952	0.626581	0.463504			0.543642	0.561812	0.633472			0.550472	0.642783	0.537296			0.516857	0.438305			0.43679	0.468257			0.438431	0.555879	0.778807			0.442041	0.559965			0.684865	0.499333	0.562576			0.473568	0.52302	0.518209			0.501038	0.579478	0.641818			0.541837	0.609536
hsa-mir-582	1.1635	0.879941	0.813488			1.72238	1.00532	0.993147			1.07251	1.08437	1.07445			0.925268	0.998472			0.781208	0.917075			0.774936	1.07559	0.992979			0.73777	0.851656			0.833597	0.924094	1.42491			1.10426	0.944067	0.965696			1.16808	0.893037	0.977609			1.20758	0.80431
hsa-miR-581	0.560576	0.297617	0.500496			0.804863	0.616774	0.583005			0.439788	0.71705	0.467314			0.55037	0.651315			0.455985	0.524159			0.605885	0.54984	0.61687			0.406131	0.525124			0.449064	0.508794	0.912169			0.645272	0.595898	0.613555			0.647378	0.537339	0.740418			0.529184	0.4844
hsa-mir-581	0.805529	0.848605	0.693177			0.654883	0.652084	0.733047			1.24338	0.636959	0.840256			0.716848	0.703576			0.766087	0.582559			0.540288	0.697666	0.644407			0.569752	0.577309			1.84888	0.657056	0.632071			1.34677	0.561978	0.806417			0.550559	0.63616	0.681507			0.59142	0.639464
hsa-miR-580-5p	0.507281	0.597305	0.613533			0.675793	0.495804	0.55139			0.475865	0.470165	0.529779			0.938596	0.61877			0.496112	0.56325			0.363256	0.697666	0.456624			0.661698	0.453777			0.645374	0.460343	0.530954			0.460427	0.454006	0.849528			0.592263	0.557232	0.467302			0.407301	0.434221
hsa-miR-580-3p	0.461057	0.392727	0.286625			0.456445	0.384933	0.423588			0.450572	0.460232	0.489997			0.436617	0.449594			0.288972	0.539346			0.428564	0.456744	0.419144			0.545678	0.450444			0.342447	0.409019	0.722501			0.441571	0.390075	0.438611			0.474106	0.453205	0.482495			0.367966	0.395788
hsa-mir-580	0.661431	0.622834	0.672701			1.14573	0.755007	0.819104			0.618291	0.803744	0.764677			0.846154	0.744221			0.545794	0.68707			0.709526	0.891205	0.68438			0.714706	0.72098			0.631911	0.907214	0.805207			1.0592	0.687724	0.695437			0.889668	0.818221	0.835357			0.746244	0.677939
hsa-miR-579-5p	0.683195	0.638511	0.648089			0.513451	0.802239	0.552473			0.689671	0.788012	0.920481			0.599657	0.654292			0.603637	0.795539			0.603413	0.697666	0.568235			0.545229	0.906086			0.743296	0.604155	0.652705			0.658808	0.859362	0.600033			0.671701	0.746138	0.576844			0.543824	0.696431
hsa-miR-579-3p	0.609889	0.468887	0.533803			0.538158	0.542334	0.887486			0.615788	0.515889	0.594836			0.566113	0.55987			0.553091	0.513937			0.401844	0.619758	0.767042			0.759371	0.636063			0.809281	0.573718	0.607687			0.46495	0.560348	0.648977			0.653197	0.408995	0.721319			0.394359	0.497285
hsa-mir-579	0.608087	0.669527	0.617035			0.770888	0.690132	0.910193			0.688499	0.716814	0.855972			0.846154	1.05094			0.753646	0.652143			0.632566	0.790836	0.718684			0.760718	0.983292			0.619247	0.676919	0.688738			0.518899	0.661641	0.708018			0.720303	0.748139	0.900466			0.490227	0.978922
hsa-miR-5787	10.8074	11.0668	10.3796			10.7245	9.39784	9.49065			10.1479	10.7667	9.57451			9.74522	9.88915			10.8599	10.4967			10.7656	10.7743	9.28836			10.52	11.4754			9.83304	11.7702	11.1838			11.5591	11.662	9.6764			11.0637	11.0875	10.9136			9.96678	11.3769
hsa-mir-5787	0.511248	0.854461	0.713498			0.416476	0.53816	0.674791			0.440365	0.640312	0.582628			0.55037	0.572664			0.82629	0.60804			0.419474	0.496045	0.923194			0.686537	0.551072			0.536595	0.696	0.854501			0.4933	0.668968	0.491369			0.847516	0.461122	0.588023			0.559113	1.05958
hsa-miR-578	0.318855	0.207937	0.352778			0.570584	0.321352	0.252905			0.15225	0.553594	0.39498			0.515853	0.334356			0.320189	0.325064			0.568428	0.437106	0.324996			0.616763	0.529666			0.333137	0.362471	0.366059			0.254322	0.380706	0.283427			0.218426	0.335024	0.458633			0.248262	0.24452
hsa-mir-578	0.583898	0.452909	0.559243			0.598134	0.646524	0.50733			1.49203	0.569182	0.486349			0.615873	0.493019			0.42294	0.471658			0.51215	0.729126	0.611534			0.580203	0.501954			0.769354	0.770787	0.529294			0.650703	0.60951	0.481943			0.577266	0.645355	0.656971			0.796596	0.529864
hsa-miR-577	0.92184	0.470282	0.457186			0.752125	0.53816	0.503982			0.551382	0.508886	0.570894			0.572088	0.60053			0.403584	0.490684			0.534802	0.502221	0.631414			0.575473	0.523961			0.584871	0.657056	0.664948			0.386941	0.854953	0.461471			0.604614	0.921304	0.784822			0.470869	0.506823
hsa-mir-577	0.980278	0.550886	0.689212			0.671868	0.722679	0.795644			0.736474	0.816198	0.82186			0.728877	0.925533			0.727055	0.711836			0.758003	0.783597	0.842835			0.841414	0.749919			0.917875	0.709298	1.26069			0.708511	0.839657	0.735646			0.756115	0.654241	0.846357			1.00632	0.746198
hsa-miR-576-5p	0.697672	0.615819	0.705078			0.750508	0.692911	0.76229			0.5405	0.680623	0.624076			0.568782	0.817355			0.849576	0.904952			0.769645	0.884199	0.698426			0.675467	0.793027			0.637288	0.692415	0.796222			0.680598	0.600877	0.621823			0.74502	0.602642	0.658534			0.541635	1.10653
hsa-miR-576-3p	0.608305	0.505324	0.571314			0.533617	0.473183	0.563766			0.464442	0.662616	0.621506			0.553932	0.52007			0.587481	0.507584			0.515987	0.679661	0.572442			0.558917	0.553313			0.670052	0.610888	0.655944			1.20493	0.470224	0.422435			0.559408	0.813605	0.587749			0.485503	0.532361
hsa-mir-576	0.743805	0.637895	0.584943			0.697349	0.521209	0.720358			0.762478	0.541628	0.43209			0.534867	0.49158			0.902263	0.424514			0.657595	0.778046	0.860994			0.841414	0.997276			0.765257	0.495992	0.743894			0.637389	0.595937	0.685311			0.623628	0.584789	0.934577			0.576269	0.5275
hsa-miR-575	3.47041	2.73287	3.60302			2.10983	2.97935	0.609356			3.90468	2.73317	3.01299			1.15555	1.34156			3.28613	4.51814			2.37617	0.884199	0.769104			4.65437	4.94147			1.86532	2.81064	5.97114			4.25353	5.67387	3.13601			6.87107	4.12177	4.28827			1.30513	3.63902
hsa-mir-575	0.712265	0.801583	0.603666			0.756717	0.79254	0.788961			0.794827	1.02277	0.739518			0.829517	0.70338			0.873182	0.629494			0.748304	0.894225	0.890967			0.757439	0.826961			1.24318	1.07727	0.751591			0.764914	0.75656	0.949884			0.961386	0.854492	0.857164			1.01295	0.671692
hsa-miR-574-5p	1.00384	2.44608	3.38285			2.18224	4.93346	4.90875			2.14866	5.07006	5.04836			4.41913	4.36832			4.20371	4.69909			2.54907	3.7881	3.94812			2.55172	1.68243			4.18607	2.45305	1.73353			4.03828	2.9714	5.2239			3.88423	4.02134	1.51595			2.07616	3.15126
hsa-miR-574-3p	6.4119	4.25249	5.40529			6.6416	6.82405	5.97742			7.66522	5.90173	7.50961			6.86775	5.91915			6.23561	7.12849			5.06968	0.89696	6.17498			5.33792	2.09989			8.85459	0.992743	2.07005			6.7618	1.13508	8.05313			4.92496	5.47803	0.897165			8.38464	5.99247
hsa-mir-574	0.72931	0.826786	0.776696			0.660424	1.00466	1.15124			0.781749	0.866439	1.45285			1.59279	1.01793			1.2638	1.75452			1.08089	0.652422	0.884012			0.576482	0.553879			1.93902	0.813171	0.664901			1.55536	1.03196	1.17198			0.657481	1.39888	0.758302			2.17284	1.31949
hsa-miR-5739	4.3827	3.94461	5.12934			2.62384	4.2407	1.54725			3.96414	3.67428	4.20701			4.57449	4.39836			4.71275	4.85755			5.96671	2.70976	3.22309			3.93735	6.24961			4.41795	5.74759	2.33526			4.32782	4.64748	3.60826			5.65193	3.78934	1.26508			4.7303	5.41019
hsa-mir-5739	1.12595	0.695721	0.790794			0.899774	0.871881	1.05175			0.734424	0.886743	0.984311			0.958352	0.993159			0.881459	0.917051			0.848121	0.773979	0.810296			0.845	0.871502			0.599152	0.849652	1.47603			0.888158	0.869861	0.954701			0.809803	0.813605	0.874728			0.752865	0.925509
hsa-miR-573	0.888104	0.597243	0.563992			0.947752	0.623256	0.515392			0.547502	0.510228	0.592919			0.627374	0.808437			0.657965	0.595283			0.79131	0.65594	0.583066			0.688434	0.65889			0.575958	0.72818	0.703244			0.931873	0.695964	0.614626			1.05661	0.807104	0.699595			0.675458	0.535102
hsa-mir-573	0.529779	0.600314	0.533874			0.713249	0.561864	0.518503			0.542239	0.637163	0.625452			0.695085	0.543296			0.443231	0.581133			0.538622	0.793339	0.477128			0.629345	0.717431			0.448776	0.678098	0.660257			0.529402	0.700557	0.603019			0.57661	0.570094	0.473325			0.545566	0.520456
hsa-miR-572	6.37249	6.10806	4.84064			5.56855	5.25991	4.08419			5.40825	4.18065	5.76602			5.2538	5.7018			5.51541	5.77577			5.94692	6.4461	3.7719			6.00346	5.41559			2.67575	7.50556	7.59794			5.78972	6.87755	5.21739			7.99931	5.52168	4.99847			2.88501	6.72924
hsa-mir-572	1.0229	0.812792	0.699804			0.842197	0.666178	0.536863			0.726518	0.52988	0.70779			0.674485	0.643507			0.704127	0.620679			0.743755	1.11127	0.46948			0.779021	0.803721			0.503965	1.80023	0.967797			0.693038	0.772611	0.84359			1.86332	0.679371	0.620398			0.49858	1.1682
hsa-miR-571	0.429213	0.417339	0.39872			0.340821	0.29952	0.444755			0.503991	0.528863	0.324221			0.372718	0.359616			0.420853	0.347469			0.414575	0.511245	0.418549			0.375565	0.396258			0.275434	0.336063	0.39443			0.288621	0.448393	0.449545			0.404761	0.339071	0.46268			0.327273	0.639966
hsa-mir-571	0.738957	0.636015	0.572867			0.699527	0.816486	0.627796			0.579822	0.858182	0.723177			0.732868	0.569399			0.754108	0.811324			0.879707	1.18072	0.813492			0.719762	0.669975			0.717981	0.845367	0.658764			0.927733	0.857279	0.702473			1.02859	1.29627	0.906572			1.14141	0.743462
hsa-miR-5708	0.655753	0.684805	0.641018			0.857428	0.470308	0.500722			0.888251	0.670751	0.591904			0.549122	0.577462			0.585449	0.609906			0.696317	0.741211	0.594456			1.22519	0.652266			0.959874	0.617688	1.33954			0.590146	1.52192	0.502264			0.596345	0.813605	1.15029			0.521024	0.621351
hsa-mir-5708	0.75902	0.871813	0.836162			0.7487	0.798896	0.852181			0.833144	0.871578	0.86793			0.637851	0.669589			0.951787	0.781672			0.775011	0.97814	0.794651			0.787571	0.762725			0.900632	0.845047	0.783359			1.10777	0.887208	0.696606			0.669895	0.800812	0.850496			1.06525	0.609253
hsa-miR-5707	0.420382	0.267408	0.372816			0.639976	0.321352	0.445437			0.331003	0.427892	0.300374			0.384203	0.333509			0.33409	0.54645			0.372318	0.361805	0.4145			0.387436	0.358285			0.508699	0.315205	0.494591			0.378051	0.434708	0.40617			0.476336	0.373021	0.595107			0.358285	0.322316
hsa-mir-5707	0.465969	0.504475	0.617557			0.680541	0.720989	0.767802			0.472949	0.582535	0.920481			0.614856	0.675473			0.852759	0.64348			0.617919	0.78551	0.482238			0.680336	0.575801			0.71559	0.635052	0.668387			0.558154	0.567343	0.853416			0.604069	0.612895	0.68355			0.612908	0.748464
hsa-miR-5706	0.700811	0.496632	0.441436			0.57907	0.53092	0.675948			0.524659	0.460749	0.712638			0.749616	0.533861			0.503431	0.70354			0.515987	0.805923	0.631414			0.620283	0.548483			0.57907	0.657056	0.81928			0.450136	0.523489	0.613555			0.467645	0.830597	0.568648			0.589466	0.471189
hsa-mir-5706	0.513864	0.440924	0.565214			0.476873	0.536586	0.514223			0.424751	0.554863	0.55336			0.521474	0.506166			0.503107	0.547478			0.386594	0.55092	0.44353			0.637884	0.444658			0.486088	0.522645	0.667063			0.416937	0.592128	0.850786			0.449442	0.78527	0.631271			0.563947	0.597016
hsa-miR-5705	0.744116	1.37266	0.938871			0.625757	0.783992	0.834692			0.634032	1.46511	0.664489			0.614856	0.610891			2.03843	0.69802			1.23416	1.00264	0.552589			0.566497	1.09818			0.481676	0.937461	0.784112			0.711268	0.837208	0.685311			1.10634	0.726434	0.833236			0.545259	1.26906
hsa-mir-5705	0.934281	0.467147	0.584535			0.86451	0.622782	0.625357			0.810981	0.562424	0.97947			0.655594	0.627731			0.541155	0.694379			0.574117	1.03544	0.76626			0.900729	0.728271			0.571806	0.734797	0.892152			0.638539	0.75698	0.617325			0.588343	0.906838	0.581518			0.70435	0.595937
hsa-miR-5704	0.569643	0.401539	0.618902			0.793559	0.689762	0.579443			0.544913	0.577373	0.814018			0.559631	0.615976			0.492731	0.666977			0.486812	0.56633	0.814472			0.601111	0.604549			0.578402	0.817355	0.552753			0.52218	0.614939	0.578847			0.542563	0.548505	0.465422			0.596084	0.667846
hsa-mir-5704	0.728735	1.01856	1.03108			0.794719	1.00799	0.740645			1.11384	0.981106	0.826044			0.803031	0.871798			1.54198	0.824986			0.74933	0.984498	0.87629			0.715779	0.634249			0.839442	0.895111	1.11036			0.636388	0.871295	0.943435			0.975969	0.864675	0.728874			1.07797	0.981423
hsa-miR-5703	0.920081	1.9948	1.95145			0.797208	1.69869	1.00107			1.20631	1.0829	1.59444			1.8677	1.641			1.9705	1.13988			3.47051	1.03722	1.29709			1.01437	1.01414			1.18273	1.54927	1.16214			1.749	1.29852	1.06643			3.00352	1.32681	1.02093			1.07102	1.15579
hsa-mir-5703	7.12962	7.31822	6.88671			7.16392	6.94423	6.5114			7.03424	7.06203	7.28423			6.73703	6.76629			7.07572	6.64417			7.40577	7.23803	6.30012			7.35082	6.99375			7.08642	7.43258	7.37683			7.11861	7.41254	6.58966			7.84418	7.48523	7.22774			6.87582	7.57465
hsa-miR-5702	0.434497	0.614885	0.20843			0.600389	0.340391	0.478754			0.481007	0.61737	0.487184			0.686874	0.771256			0.32627	0.342093			0.329571	0.412098	0.518522			0.358318	1.04001			0.731251	0.475333	0.515134			0.367003	0.613105	0.530593			0.389239	0.330234	0.817231			0.347236	0.369017
hsa-mir-5702	0.629779	0.461675	0.366544			0.608478	0.660723	0.449053			0.840042	0.604209	0.91051			0.493712	0.782575			0.566629	0.754906			0.683946	0.557351	0.640118			0.8155	1.14036			0.444804	0.6469	0.637461			0.566053	0.592496	0.567014			0.511137	0.760765	0.503228			0.55479	0.528796
hsa-mir-5701-2	0.661881	0.720973	0.698788			0.600389	0.646759	0.812274			0.591445	0.615736	0.772965			0.672406	0.798765			0.541444	0.655298			0.572981	0.798135	0.622143			0.779599	0.705665			0.376556	0.524946	0.831152			0.726561	0.538818	0.504942			0.78289	0.575751	0.555754			0.505709	0.646779
hsa-mir-5701-1	0.661881	0.720973	0.698788			0.600389	0.646759	0.812274			0.591445	0.615736	0.772965			0.672406	0.798765			0.541444	0.655298			0.572981	0.798135	0.622143			0.779599	0.705665			0.376556	0.524946	0.831152			0.726561	0.538818	0.504942			0.78289	0.575751	0.555754			0.505709	0.646779
hsa-miR-5701	0.408894	0.297617	0.38033			0.363641	0.279201	0.346295			0.319518	0.546202	0.420858			0.464373	0.40161			0.428729	0.372881			0.41051	0.473521	0.403891			0.37467	0.565341			0.298209	0.4309	0.457495			0.351856	0.492141	0.543349			0.510962	0.351133	0.414969			0.510556	0.487931
hsa-miR-5700	0.451756	0.523919	0.481684			0.495542	0.509969	0.849405			0.540005	0.491181	0.529779			0.52555	0.580554			0.432503	0.475275			0.401844	0.485287	0.766259			0.642574	0.654545			0.62653	0.442833	0.677437			0.642154	0.564202	0.535952			0.51674	0.635569	0.475363			0.462886	0.562668
hsa-mir-5700	0.7009	0.938057	0.922818			1.54284	1.06073	0.891293			0.651376	1.04706	0.942853			0.846154	0.830868			0.906194	0.828823			1.11979	0.943993	1.48511			0.841414	0.775964			0.714376	1.10505	1.49103			0.841659	1.10675	0.934478			1.0854	1.10454	0.792858			0.80965	0.958841
hsa-miR-570-5p	1.1748	0.944295	0.982196			0.778276	0.814071	0.982241			0.890164	0.940666	0.982116			1.04851	0.883577			1.06461	1.41715			0.891936	0.825447	0.94577			0.959027	0.75932			0.814395	0.868282	1.38915			0.817126	0.791892	0.697105			2.57925	0.959156	0.918072			0.863019	1.16019
hsa-miR-570-3p	0.460002	2.28037	0.687204			0.577536	0.600588	0.439485			2.26375	0.382691	0.583513			0.50701	0.614069			3.68359	1.01757			2.75764	0.373239	0.60407			0.537008	0.790817			3.37292	1.29327	0.515958			0.634903	0.530859	0.495547			0.256602	0.580487	0.5221			1.21999	1.19816
hsa-mir-570	0.788992	2.18228	0.768421			1.15414	0.718018	0.893536			0.841506	1.05296	1.21879			0.660972	0.965128			2.10947	0.741362			1.0059	0.944614	1.1081			0.795201	1.02941			0.893292	0.954422	0.917442			1.12056	0.884234	0.752694			0.851174	0.951946	0.963376			0.928408	0.951295
hsa-mir-570	0.645896	1.52482	0.604252			0.718175	0.623163	0.688137			0.619602	0.853449	1.27002			0.640755	0.677085			1.58245	0.899169			0.800505	0.803309	0.927195			0.572924	0.671905			0.912282	0.809612	0.751591			0.915166	0.745287	0.641131			0.981286	0.746548	0.801529			0.689802	0.861947
hsa-miR-5699-5p	0.940794	0.755283	1.05251			0.365423	0.785748	0.520781			0.98056	0.719897	0.810849			0.485065	0.409943			0.859797	0.468257			1.60497	0.596778	0.581105			0.365837	0.500992			2.41977	0.505231	0.350632			0.630003	0.345384	0.400972			0.286963	0.60013	0.621116			1.4653	0.497216
hsa-miR-5699-3p	1.2943	0.523016	0.729882			0.747449	0.570915	0.602899			0.628851	0.694107	0.750584			0.643455	0.573131			0.931954	0.915896			0.729969	0.763821	0.616996			0.536543	0.696588			0.435607	0.821478	1.02797			0.345118	0.649355	0.591716			0.609862	0.547746	0.631653			0.611038	0.753064
hsa-mir-5699	0.73385	0.964843	0.702411			0.859158	0.863002	0.65649			1.28757	0.678836	1.04668			0.623552	0.762793			0.772254	1.10109			0.855077	0.800273	0.797191			0.733808	0.743588			1.16024	0.952345	0.73385			0.69433	0.805594	0.631031			0.811676	0.692954	0.911864			1.21055	0.838836
hsa-miR-5698	0.789658	0.739494	1.05652			0.622265	0.817006	0.705936			0.674848	0.694107	1.12536			0.772379	0.98863			1.14752	0.843044			1.05217	0.818465	0.75017			0.841414	0.704516			1.50992	2.26591	1.06896			0.878075	1.46825	0.867625			0.80633	0.731209	0.870501			0.713364	1.20999
hsa-mir-5698	0.374048	0.550886	0.359079			0.76789	0.429147	0.440923			0.621036	0.408309	0.578066			0.370422	0.942058			0.288555	0.408348			0.702852	0.344389	0.30615			0.40352	0.44126			0.483143	0.57836	0.808088			0.384916	0.33342	0.409593			0.34847	0.384287	0.35308			0.397057	0.459132
hsa-miR-5697	0.49746	0.336563	0.417388			0.754351	0.488794	0.476619			0.568747	0.654758	0.460824			0.558357	0.441596			0.440385	0.468257			0.581476	0.684527	0.581341			0.579338	0.584047			0.382928	0.712093	0.483355			0.690203	0.548498	0.536701			0.59669	0.521091	0.548984			0.525009	0.586484
hsa-mir-5697	0.739057	0.56895	0.458486			0.897556	0.566256	0.747852			1.16909	0.509299	0.4943			0.55037	0.530791			0.441868	0.549714			0.656627	0.551888	0.660498			0.823398	0.584444			0.512416	0.54814	0.716163			0.46889	0.54208	0.54984			0.558008	0.627899	0.616837			0.624807	0.490291
hsa-miR-5696	0.761847	1.59317	0.663265			0.752936	0.64829	0.888919			0.625486	0.734394	0.723195			0.618302	0.746306			0.498992	0.603321			0.5595	0.6912	0.607086			0.722239	0.841859			0.669077	0.675883	0.907996			0.639749	0.68981	0.681508			0.649022	0.726434	0.906837			0.655157	0.646579
hsa-mir-5696	1.43613	1.22828	0.785533			1.71239	0.64749	0.971148			1.45414	0.795377	0.529779			0.566644	0.723435			0.500426	0.938392			0.914993	0.633502	0.695977			0.702863	1.34353			0.93379	0.821832	0.754672			0.722201	1.15509	0.518146			0.825173	0.557684	0.549342			0.501954	0.586929
hsa-miR-5695	1.12595	0.768267	0.814183			0.68297	0.842882	1.06134			0.951432	0.795057	1.06829			0.734143	0.914111			0.828406	0.959653			0.677811	0.944468	0.694878			1.20934	1.14604			1.0633	0.946187	1.01038			0.785191	1.16709	0.785479			0.73805	0.804713	0.853379			1.14039	0.832712
hsa-mir-5695	0.87343	1.24634	0.741657			0.704455	0.747282	0.656656			0.711607	0.856594	0.852913			0.75847	0.795981			1.05631	0.751094			0.732169	0.864344	0.735548			1.04726	0.880467			0.716043	0.723487	0.834283			0.781069	0.98646	0.722458			1.05724	0.813605	0.749463			0.867166	0.80254
hsa-miR-5694	0.597692	0.653823	0.552769			0.600389	0.487406	0.713998			0.609531	0.609289	0.590662			0.596577	0.503607			0.525011	0.537818			0.639758	0.543585	0.530002			0.675467	0.668783			0.536595	0.648539	0.574407			0.667364	0.745287	0.685311			0.713576	0.714636	1.37495			0.700813	0.662885
hsa-mir-5694	1.12952	1.64587	1.49171			1.49883	1.19131	1.32381			1.42869	1.14721	1.17257			1.23972	1.3365			0.981071	1.14373			1.8786	1.3631	1.52118			1.15095	1.37213			1.18987	1.22005	1.34197			1.88539	1.27332	1.49589			1.39875	1.36061	1.21167			1.23029	1.12789
hsa-miR-5693	0.687002	0.678095	0.529178			0.623702	0.943068	0.552649			0.538832	0.720869	0.517005			0.667729	0.697754			0.805778	0.581421			0.633346	0.900956	0.520374			0.636909	0.479781			0.505087	0.762486	0.742385			0.748148	0.713296	0.621794			0.781421	0.738477	0.683548			0.612908	0.426615
hsa-mir-5693	0.721311	0.709401	0.639392			0.753519	0.636484	0.666661			0.547173	0.722792	0.631297			0.499822	0.716856			0.576076	0.562774			0.723326	0.719023	0.591773			0.550564	0.620853			0.539542	0.552852	0.789967			0.56103	0.526896	0.634763			0.584742	0.587963	0.780613			0.784391	0.696191
hsa-mir-5692c-2	0.630248	0.732769	0.573184			0.732152	0.760328	0.809187			0.739788	0.696886	0.706531			0.752541	0.708227			0.503107	0.66404			0.665166	0.726592	0.836456			0.736073	0.616977			0.92999	0.709875	0.816389			0.686273	0.649349	0.688479			0.637809	0.697843	0.87739			0.678464	0.569686
hsa-mir-5692c-1	0.840232	1.10259	0.569392			0.660589	0.603381	0.830488			0.651376	0.821192	0.641159			0.613753	0.629104			0.797283	0.656265			0.613753	0.82166	0.665725			0.653054	0.544548			0.560397	0.574515	0.728262			0.638539	0.745287	0.714491			0.760332	0.704482	0.735801			0.708171	0.548397
hsa-mir-5692c-1	0.840232	1.10259	0.569392			0.660589	0.609626	0.830488			0.631236	0.821192	0.653773			0.582534	0.629194			0.68473	0.653773			0.634796	0.82166	0.729765			0.653054	0.646898			0.560487	0.576389	0.728352			0.626229	0.745287	0.7296			0.722264	0.813605	0.735801			0.761915	0.554642
hsa-miR-5692c	0.779803	0.869583	0.901111			0.776039	1.01806	0.953433			0.708153	0.740817	0.844457			1.03992	0.778151			0.766087	0.741362			0.834815	0.996742	0.766259			0.793777	0.78895			0.684865	1.01023	1.19585			0.584964	0.781218	0.987814			0.797724	0.871562	0.818286			0.730453	0.606191
hsa-miR-5692b	0.571345	0.471983	0.363575			0.708525	0.53816	0.587646			0.651376	0.485509	0.780218			0.616558	0.501222			0.640042	0.77136			0.476105	0.681813	0.697678			0.677169	0.560221			0.428922	0.608387	0.705766			0.745888	0.482669	0.488839			0.590826	0.580488	0.651105			0.46792	0.600349
hsa-mir-5692b	0.710479	0.582929	0.516486			0.61106	0.582606	0.606261			0.737685	0.6696	0.616087			0.501009	0.52007			0.451222	0.625423			0.57116	0.815478	0.681514			0.568636	0.629588			0.605192	0.611255	0.712815			0.719845	0.682245	0.628278			0.593246	0.565188	0.680064			0.537761	0.719574
hsa-mir-5692a-2	0.491628	0.60338	0.603563			0.606532	0.58158	0.530787			0.676756	0.468067	0.590662			0.537832	0.572088			0.518917	0.475842			0.486517	0.539115	0.634838			0.540732	0.555345			0.509277	0.672069	0.805256			0.687646	0.476006	0.402677			0.627023	0.42032	0.47275			0.463944	0.542232
hsa-mir-5692a-1	0.491628	0.60338	0.603563			0.606532	0.58158	0.530787			0.676756	0.468067	0.590662			0.537832	0.572088			0.518917	0.475842			0.486517	0.539115	0.634838			0.540732	0.555345			0.509277	0.672069	0.805256			0.687646	0.476006	0.402677			0.627023	0.42032	0.47275			0.463944	0.542232
hsa-miR-5692a	0.708417	0.305222	0.399893			0.384564	0.465203	0.819682			0.910593	0.610963	0.556296			0.455183	0.52007			0.552368	0.406999			0.374777	0.703161	0.564503			0.598073	0.527664			0.666977	0.532552	0.584489			0.370708	0.442212	0.76441			0.536419	0.65867	0.524311			0.892772	0.581995
hsa-miR-5691	0.387554	0.36199	0.345864			0.508868	0.380429	0.471685			0.29552	0.37645	0.372025			0.398614	0.486516			0.512109	0.301849			0.852669	0.493666	0.30157			0.416271	0.462406			0.345685	0.407395	0.404025			0.316967	0.522716	0.310893			0.477016	0.400918	0.426507			0.454332	0.522007
hsa-mir-5691	0.718778	0.744257	0.71828			0.679346	0.606694	0.834405			0.590188	0.779657	0.590662			0.686709	0.697522			0.499287	0.763922			0.569588	0.755256	0.716964			0.6635	0.679599			0.68451	1.13622	0.776442			0.521721	0.59877	0.632446			0.583814	0.719034	0.713948			0.80252	0.587541
hsa-miR-5690	0.317772	0.404914	0.492068			0.338235	0.391766	0.364499			0.390349	0.447282	0.394706			0.462252	0.447624			0.225198	0.570865			0.272197	0.452861	0.423925			0.421756	0.48646			0.298857	0.500529	0.390912			0.227652	0.512729	0.37991			0.420866	0.506088	0.453479			0.476742	0.322316
hsa-mir-5690	0.663505	0.704509	0.855508			0.848437	0.776091	0.839996			0.519552	0.745128	0.690843			0.615205	0.64742			0.570035	0.625328			0.675221	0.876802	0.540445			0.675467	0.553327			0.591957	0.856312	0.750057			0.609089	0.761505	0.596734			0.775765	0.58127	0.727832			0.656408	0.618151
hsa-miR-569	0.819134	0.932547	0.801384			0.75036	0.828138	0.870358			0.644793	0.860835	0.687989			0.807882	0.806163			0.644776	0.849919			0.678195	0.801357	0.696304			0.936452	0.810875			0.576894	0.698962	0.885215			0.739712	0.949915	0.955508			0.898226	0.826002	0.838782			0.677057	0.768361
hsa-mir-569	0.700595	0.826405	0.709079			0.812276	0.736459	0.649345			0.812677	0.722141	0.699338			0.758339	0.735504			0.608804	0.74089			0.73059	0.89553	0.829856			0.686241	0.777497			1.0014	0.83404	0.796825			0.877619	1.14481	0.693959			0.803495	0.904336	1.31748			0.875342	0.865467
hsa-miR-5689	0.700811	0.43358	0.562863			0.58136	0.732696	0.705936			0.553709	0.593098	0.490055			0.484829	0.577922			0.592648	0.469916			0.729347	0.582646	0.576612			0.487839	0.967522			0.506704	0.876081	0.591936			0.63798	0.764365	0.497873			0.578705	0.580487	0.491671			0.501954	0.567454
hsa-mir-5689	0.593028	0.747362	0.687472			0.656974	0.851914	0.631849			0.649549	0.598743	0.679694			0.794868	0.808437			0.805184	0.906257			0.742957	0.821461	0.728719			0.697716	0.876536			0.916344	0.884513	0.823805			0.784621	0.793346	0.729852			0.625228	0.781248	0.758609			0.851138	0.604635
hsa-miR-5688	0.525744	0.417858	0.457186			0.682323	0.460235	0.405236			3.52963	0.381676	0.448242			0.644471	0.603308			0.406198	0.546098			0.458748	0.485999	0.518439			0.513923	0.392342			1.79031	0.319817	0.239468			0.576209	0.372834	0.480181			0.437356	0.375358	0.593163			0.767122	0.338635
hsa-mir-5688	1.0154	0.965895	0.759941			0.895608	0.948271	1.12812			1.38298	1.50253	1.19516			0.936256	1.02499			0.792868	0.9644			0.993415	1.13072	0.984262			1.63212	1.03737			1.08956	1.07842	0.949035			0.880339	1.28881	0.883648			1.01814	0.900952	1.1994			1.22289	0.965055
hsa-miR-5687	0.451209	0.400985	0.503999			0.498049	0.549379	0.420146			0.340351	0.622538	0.529531			0.460702	0.485576			0.436348	0.440212			0.606751	0.64067	0.435699			0.562674	0.537295			0.473895	0.59463	0.565133			0.409816	0.433352	0.513137			0.428545	0.698388	0.386626			0.373983	0.456108
hsa-mir-5687	0.852243	0.676636	0.599877			0.724214	0.580654	0.523358			0.459974	0.57525	0.492204			0.532124	0.652433			0.563045	0.638189			0.559797	0.642568	0.519519			0.64533	0.674379			0.572287	0.430256	0.584489			0.490499	0.492255	0.557948			0.626499	0.604821	0.5593			0.585873	0.480932
hsa-miR-5685	0.43073	0.401539	0.412387			0.504239	0.53816	0.775058			0.461104	0.408367	0.673268			0.652071	0.720755			0.404701	0.896321			0.474028	0.449054	0.727343			0.46543	0.443211			0.708394	0.45939	0.419565			0.79551	0.947953	0.613555			0.47214	0.598178	0.713948			0.515287	0.522515
hsa-mir-5685	0.662533	0.456654	0.569392			0.704493	0.681764	0.698142			1.40848	0.794354	0.584894			0.712565	0.65349			0.645332	0.666977			0.531509	0.675522	0.714504			0.833164	0.880467			0.492265	1.00746	1.22015			0.576835	0.800123	0.732984			0.67734	0.709933	0.769063			0.60038	0.722494
hsa-miR-5684	1.845	0.550886	0.516486			0.842619	0.654065	0.499724			2.46856	0.58271	0.860917			0.604229	1.80775			0.658425	0.562355			0.675559	0.697666	0.491283			1.72723	1.03314			1.9093	0.661185	0.751591			1.39242	0.964289	0.907933			0.649022	0.495767	0.887783			2.17322	0.770255
hsa-mir-5684	0.921979	0.686701	0.555075			0.522704	0.793569	0.576783			1.2612	0.533031	0.806483			0.686709	0.770482			0.494957	0.731098			0.537659	0.729788	0.859218			0.612668	0.631889			0.89778	0.524946	0.892515			0.738134	0.758853	0.756804			0.687612	0.762475	0.93271			0.561917	0.760465
hsa-miR-5683	0.567608	0.172054	0.23151			0.351337	0.199885	0.343515			0.337106	0.775263	0.29228			0.51049	0.224446			0.314604	0.219154			0.268892	0.227434	0.193163			0.279258	0.264455			0.380607	0.30372	0.208412			0.205134	0.269558	0.205758			0.339767	0.280714	0.4256			0.423856	0.297451
hsa-mir-5683	0.946584	0.755937	0.873662			1.01259	0.968346	1.00107			0.956225	1.0326	0.70716			1.16682	0.90085			0.839145	0.823288			0.808611	1.00194	1.01903			0.979737	0.78895			0.841224	1.1197	0.946673			0.905354	0.998406	0.988291			0.72301	1.05641	1.26045			0.682674	1.09114
hsa-miR-5682	0.779084	0.606443	0.709772			0.718842	0.791744	0.664377			0.873842	0.744842	0.628115			0.793528	0.736012			0.764929	0.876077			0.634796	0.884227	0.636665			0.95247	0.663677			0.988738	0.626124	0.762857			0.620057	0.694273	0.658587			0.816838	0.767103	0.884817			1.07492	0.625801
hsa-mir-5682	0.424825	0.376114	0.568969			0.45068	0.574368	0.484825			0.420502	0.629689	0.670287			0.596379	0.49385			0.526148	0.608276			0.608577	0.443149	0.81282			0.500966	0.336859			0.466159	0.524946	0.584489			0.303205	0.536892	0.464281			0.568793	0.531105	0.559983			0.70654	0.510057
hsa-miR-5681b	0.718555	0.641397	0.666316			0.848437	0.686803	0.663493			0.58392	1.22792	0.985808			0.6339	0.684204			0.81559	0.77245			0.57432	0.933703	0.561261			0.624853	0.830345			0.487875	0.774434	0.697028			0.521721	0.554917	0.644291			0.633336	0.645906	1.3393			0.916291	0.872953
hsa-mir-5681b	0.545293	0.834305	0.630014			0.66957	0.756061	0.568066			0.645644	0.622538	0.714368			0.575033	0.555051			0.518239	0.62952			0.604663	0.646605	0.766259			0.590729	0.568807			0.557773	0.626409	0.908563			0.477663	0.592841	0.702918			0.614998	0.575376	0.754955			0.600592	0.634597
hsa-mir-5681b	0.886742	1.48953	0.983128			1.01046	0.767374	0.951361			1.65047	1.02866	1.04276			0.915922	0.881647			0.859129	0.84638			1.03133	0.987495	1.22899			0.888676	0.846925			1.17061	0.819067	0.816689			0.82949	0.933731	0.722926			1.1156	0.916266	1.06579			0.957334	0.975487
hsa-miR-5681a	1.52612	4.65605	1.50207			1.00134	0.869825	1.00176			1.36799	0.622538	0.857711			1.03927	1.51256			3.4205	0.916331			3.80974	0.931749	0.958765			0.779987	1.55892			2.25248	0.991205	0.983293			1.1451	0.743211	1.06408			1.02218	0.870354	0.88772			1.21999	1.06111
hsa-mir-5681a	0.802277	0.737408	0.639124			1.66917	0.820865	0.788431			0.637136	0.812731	0.768719			0.868084	0.850533			0.696989	0.871917			0.808167	0.684929	1.09626			0.867118	0.825291			0.5814	1.40782	0.983292			0.764914	0.957559	0.821447			0.713598	0.859491	0.97336			0.611774	0.793269
hsa-mir-5681a	0.708905	0.759471	0.707742			2.14525	0.891365	0.800748			0.840027	0.896959	0.837336			0.832839	0.884163			0.795996	0.927508			0.875057	0.87786	0.787405			0.959377	1.03893			0.727929	0.908307	1.12041			0.798432	0.76981	0.788718			0.805059	0.915898	1.04529			0.785715	0.843964
hsa-miR-5680	0.343997	0.475962	0.534266			0.403214	0.422662	0.563766			0.371806	0.37645	0.371881			0.348146	0.424323			0.377858	0.25993			0.440395	0.504027	0.266342			0.259368	0.326368			0.488339	0.284757	0.410254			0.34347	0.470224	0.28251			0.40168	0.447136	0.630512			0.612063	0.22661
hsa-mir-5680	0.516747	0.705204	0.665053			0.416064	0.67149	0.950528			0.739905	0.628822	0.825632			0.614856	0.565473			0.552368	0.679876			0.629337	0.677414	0.658667			0.675055	0.695878			0.721808	0.524946	0.743561			0.68838	0.85418	0.658769			0.763193	0.654556	0.657516			0.730453	0.564446
hsa-miR-568	0.499786	0.38574	0.437171			0.882759	0.535479	0.582822			0.762634	0.469197	0.516548			0.409814	0.547821			0.403188	0.495326			0.597265	0.548486	0.482234			0.479833	0.518886			0.377402	0.606047	0.515958			0.409816	0.567317	0.422376			0.856977	0.629228	0.610623			0.514322	0.379026
hsa-mir-568	0.550052	0.295001	0.430751			0.447919	0.457271	0.504089			0.455842	0.428426	0.364856			0.389221	0.445371			0.515409	0.434997			0.401844	0.546104	0.38001			0.533363	0.331577			0.382952	0.81801	0.41867			0.366272	0.39612	0.463731			0.399956	0.419387	0.433582			0.373385	0.413873
hsa-miR-567	0.462233	0.665011	0.302823			0.476962	0.549347	0.659134			0.397288	0.519294	0.639334			0.582329	0.412798			0.377655	0.471749			0.515987	0.421761	0.513481			0.573647	0.487594			0.411318	0.676178	0.650122			0.460776	0.503395	0.563571			0.428318	0.466551	0.429656			0.513142	0.36266
hsa-mir-567	0.553277	0.595467	0.630014			0.710662	0.61659	0.696284			0.720059	0.72477	0.769064			0.6234	0.808438			0.670118	0.628846			0.766752	0.873662	0.960187			0.848203	0.825817			0.718428	0.727275	1.05351			0.623953	0.681068	0.613555			0.751254	0.967921	1.30711			0.679222	0.678327
hsa-miR-566	0.606521	1.60379	0.795074			0.613616	0.708743	0.896388			0.458823	0.714338	0.716071			0.595489	0.722439			0.743006	0.744886			0.461604	0.541446	0.483462			0.828947	0.571066			0.386183	1.51336	0.665835			0.641092	1.00686	0.773546			0.766764	0.703388	0.680406			0.558311	1.10082
hsa-miR-564	0.633242	0.905658	1.17691			1.06846	0.659957	0.453209			1.36599	0.486788	0.533371			0.616774	0.825403			1.54875	0.529779			1.44767	0.72281	0.547687			0.658806	0.738311			2.02959	0.646744	0.472021			1.1751	0.768907	0.743679			1.0383	0.986575	0.404287			1.81028	1.30719
hsa-mir-564	0.749872	1.06647	0.80342			0.525943	0.825708	0.975359			0.680762	0.691443	0.705815			0.908634	0.865187			0.722572	0.834448			0.664934	0.736645	0.98098			0.749872	0.552817			2.61136	0.711807	0.665196			0.98285	1.01082	1.21671			0.785022	0.521091	0.671182			0.979718	1.12334
hsa-miR-563	0.681663	0.953654	0.724001			1.06047	0.543338	0.756721			1.07237	0.760272	0.724035			1.318	1.47953			2.05523	1.05872			0.559742	1.23265	0.511812			0.736207	0.862083			0.793898	0.590336	0.77225			0.805764	0.965363	0.673033			1.28248	0.638978	0.820168			0.99447	0.919684
hsa-mir-563	1.03283	0.882886	1.62143			1.00316	0.898587	0.882148			0.90999	0.938619	1.13106			1.2723	1.07061			0.944109	1.1285			0.759006	1.25505	0.988628			0.915419	1.09846			0.760746	1.13039	1.7908			0.791611	1.06102	1.18102			0.844552	1.0095	1.26085			0.689263	1.06251
hsa-miR-562	0.734513	0.558761	0.586545			0.527006	0.53816	0.906008			0.609032	0.652296	0.588718			0.556531	0.724938			0.536286	0.645401			0.525404	0.598905	0.459562			0.747972	0.609454			0.827288	0.561993	0.745973			0.533659	0.595937	0.867055			0.516564	0.559905	0.634264			0.517845	0.492332
hsa-mir-562	0.988437	0.504475	0.67622			0.778313	0.701719	0.937729			0.783776	0.900395	0.66124			0.881307	0.808275			1.12792	0.717514			1.13675	0.815006	0.718846			0.699211	0.78895			0.533034	0.746059	0.693414			0.714222	0.820078	0.752359			0.997152	0.762755	0.857705			0.70459	0.638866
hsa-miR-561-5p	0.563347	0.342383	0.358414			0.624605	0.619929	0.499474			0.536527	0.866439	0.679978			0.503892	0.652433			0.520279	0.630542			0.700896	0.54984	0.559798			0.537008	0.83569			0.730939	0.434893	0.562404			0.521721	0.582617	0.431165			0.509349	0.788616	0.678355			0.505337	0.530445
hsa-miR-561-3p	0.521775	0.55195	0.50519			0.678163	0.796139	0.646896			0.547315	0.57467	0.616621			0.551434	0.653498			0.405118	0.596347			0.523486	1.6648	0.766259			0.567222	0.704516			0.520912	0.588223	0.662734			0.785316	0.668968	0.606392			0.657935	0.765736	0.710069			0.966212	0.600105
hsa-mir-561	0.573408	0.504475	0.574464			0.541666	0.726801	0.638544			0.591063	0.483615	0.471147			0.417733	0.566461			0.466306	0.447861			0.406915	0.80483	0.499327			0.480601	0.518632			0.738221	0.51106	0.563087			0.576209	0.537304	0.488619			0.516386	0.574447	0.511452			0.584112	0.4844
hsa-miR-5591-5p	0.555944	0.742206	0.799004			0.606783	0.727431	0.70385			0.945753	0.622538	0.715316			0.583684	0.599302			1.18318	0.92284			0.609489	0.778337	0.572871			0.783223	0.85853			0.653261	0.656531	0.688152			0.591909	0.928195	0.678509			0.756531	0.592011	0.646827			0.679924	0.662442
hsa-miR-5591-3p	0.394109	0.349425	0.22171			0.365085	0.37152	0.323665			0.179814	0.279139	0.361094			0.211305	0.428777			0.19537	0.299675			0.269029	0.306358	0.327444			0.373237	0.32537			0.420907	0.245211	0.358744			0.216469	0.249637	0.306898			0.427123	0.2291	0.325993			0.322563	0.381894
hsa-mir-5591	0.612805	0.31651	0.591034			0.510996	0.422743	0.652366			0.612981	0.494442	0.486123			0.558494	0.430677			0.516918	0.456555			0.528072	0.767792	0.676867			0.76798	0.72831			0.536595	1.13078	0.765108			0.486816	0.498572	0.521275			0.549318	0.431698	0.554895			0.521727	0.599989
hsa-miR-5590-5p	0.550847	0.478876	0.641109			0.909237	0.590723	0.434283			0.816974	0.55606	0.487916			0.470754	0.530785			0.397901	0.525149			0.500341	0.519797	0.450628			0.60643	0.918126			0.415859	0.654122	0.549632			0.531194	0.915782	0.54984			0.499058	0.441748	0.574244			0.762458	0.595937
hsa-miR-5590-3p	0.666277	0.453154	0.47518			0.476962	0.47707	0.567343			0.508154	0.508141	0.631212			0.585011	0.536473			0.560656	1.03103			0.498589	0.593361	0.588837			0.633754	0.5987			0.535117	0.831602	0.54788			0.453261	0.686397	0.599938			0.575073	0.676629	0.584071			0.529244	0.472632
hsa-mir-5590	0.582344	0.539112	0.567026			0.58698	0.634621	0.743416			0.58538	0.601577	0.772668			0.756061	0.673323			0.744156	0.772007			0.766752	0.762636	0.842835			0.572747	0.911112			0.587135	0.882453	0.83354			0.594639	0.993888	0.770203			0.784098	0.631068	0.898538			0.650165	0.639364
hsa-miR-559	0.967503	0.785424	0.943257			1.54956	0.873886	1.01527			1.40459	1.06316	0.890201			0.793149	1.00294			0.937611	1.86456			0.793149	1.63688	1.04721			0.956416	1.029			1.67701	0.894505	0.865438			1.0533	1.34197	1.00864			0.797513	0.813605	0.751679			1.63848	1.26135
hsa-mir-559	0.777437	1.71998	0.901337			1.01046	0.981292	0.919104			1.19616	0.997046	0.862466			0.881008	0.862375			1.39571	0.823596			0.904448	0.910814	0.758353			0.924497	1.38526			0.971628	1.02755	1.06602			0.721266	1.12411	0.913016			1.12114	1.04254	1.34499			0.927923	1.02601
hsa-miR-5589-5p	0.640143	0.682457	0.814439			0.823747	0.671902	0.633472			0.789214	0.653361	0.709528			1.06097	1.04863			0.656561	0.793778			0.698554	0.726921	0.649615			0.771867	1.04676			0.596122	1.03128	0.935994			1.02937	0.926207	0.729119			0.836366	1.19315	0.749514			0.880496	0.880147
hsa-miR-5589-3p	0.690368	0.729077	0.592039			0.749721	0.942783	0.867758			1.08922	0.702718	0.7355			0.75847	0.732756			0.976444	0.666977			0.895265	0.697666	0.805623			0.679539	0.684789			1.44422	0.815426	0.989112			0.733095	0.725559	0.990389			0.744627	0.610073	0.95011			0.982769	1.00056
hsa-mir-5589	0.514804	0.75025	0.457186			0.465217	0.565372	0.509116			2.00809	0.692613	0.493051			0.683753	0.470053			0.419008	0.528285			0.567914	0.553243	0.406345			0.455046	0.364824			0.730939	0.453571	0.582995			1.38138	0.492578	0.458812			0.474216	0.56072	0.537738			0.806527	0.521973
hsa-miR-5588-5p	0.451045	3.19189	0.351866			0.493792	0.370856	0.793972			0.424751	0.622538	0.55471			0.491628	0.442725			1.68329	0.872501			2.30273	0.389116	0.35942			0.674004	2.37298			0.767349	0.664121	0.372522			0.547388	0.393474	0.33074			0.349154	0.353681	0.546538			0.528195	0.577905
hsa-miR-5588-3p	2.16356	0.811669	0.834061			1.34632	1.21164	0.85775			0.988125	1.22644	1.02881			0.95023	1.05436			1.13738	0.87949			1.1287	0.981873	0.796448			1.11581	1.2675			0.939747	1.01239	0.868696			1.62315	2.50603	2.06629			1.16506	1.30395	1.52109			1.09392	0.757515
hsa-miR-5587-5p	0.461401	0.517829	0.65536			0.532094	0.610943	0.465212			0.643614	0.503751	0.565935			0.383074	0.46509			0.504101	0.449223			0.458867	0.363259	0.424887			0.569903	0.466786			0.586311	0.535302	0.650027			0.420172	0.399055	0.431165			0.403218	0.464804	0.553179			0.563063	0.488525
hsa-miR-5587-3p	0.359137	0.497281	0.666901			0.318263	0.483525	0.425804			0.524958	0.577826	0.465701			0.468376	0.438497			0.551846	0.399441			0.416464	0.517824	0.431903			0.689465	0.668777			0.363479	0.536171	0.533259			0.50874	0.567919	0.519719			1.15071	0.526069	0.473796			0.708013	1.47356
hsa-mir-5587	0.533949	0.362598	0.492305			0.834029	0.429982	0.541732			0.579689	0.55767	0.391913			0.524091	0.458946			0.53628	1.14888			0.602549	0.514278	0.939828			0.449444	0.630969			0.521275	0.726342	0.598861			0.477622	0.553128	0.404837			0.457043	0.668519	0.540024			0.539247	0.521357
hsa-miR-5586-5p	0.34219	0.492671	0.339023			0.456372	0.387322	0.393213			0.384173	0.368901	0.4236			0.392629	0.458836			0.294179	0.414625			0.362609	0.539034	0.492138			0.324023	0.496093			0.407049	0.377639	0.597947			0.318977	0.602903	0.485853			0.399956	0.367044	0.416744			0.273796	0.337501
hsa-miR-5586-3p	0.782818	0.429588	0.378041			0.455955	0.440136	0.397415			0.724197	0.526992	0.425065			0.554331	0.519268			0.52139	0.438			0.430099	0.658786	0.566705			0.478951	0.544752			0.47171	0.384585	0.424103			0.519939	0.747593	0.584074			0.729739	0.445516	0.576844			0.417592	0.466199
[truncated: 3,208 more rows]
[truncated: 1 more columns]
